# Supplementary material for: The synaptonemal complex central element SCEP3 interlinks synapsis initiation and crossover formation in Arabidopsis thaliana
Source: Nat Plants. 2025 Jun 27;11(7):1353–66. doi: 10.1038/s41477-025-02030-9 (PMC12283363; doi:10.1038/s41477-025-02030-9)
Supplement: Supplementary file 3 — Supplementary Tables 1 and 2. [file 41477_2025_2030_MOESM3_ESM.xlsx]

## Sheet: Supp. Table 1
Supplemental Table 1: Chiasma numbers for genotypes in this study.
Genotype	Mean chiasmata ± SD	Minimum chiasmata	Maximum chiasmata	n
Col-0	8.3±1.18	7	11	50
scep3-1	5.93±1.56	3	11	76
scep3-2	6.2±1.55	3	12	88
scep3-3	6.16±1.63	3	12	105
scep3-2scep3-1	6.59±1.94	2	11	34
Ler-0	8.2±1.32	6	11	30
scep3-4	5.29±1.72	2	9	55
zyp1-2	7.69±1.54	5	11	49
scep3-1zyp1-2	5.62±1.91	2	11	92
asy1-4	2.76±1.24	1	6	41
scep3-2asy1-4	1.38±0.99	0	4	85
asy3-1	4.23±1.48	1	7	26
scep3-2asy3-1	2.78±1.04	1	5	32
msh5-2	1.30±1.03	0	4	82
scep3-1msh5-2	0.90±0.83	0	3	89
hei10-2	1.81±1.04	0	5	48
scep3-2hei10-2	1.05±0.89	0	5	65
mlh3-1	3.96±1.36	1	8	72
scep3-2mlh3-1	1.94±1.20	0	5	33
mus81-2	8.25±0.98	6	10	32
scep3-1mus81-2	5.10±1.57	2	9	82

## Sheet: Supp. Table 2
Supplemental Table 2: Primers sequences used in this study
Primer name	Sequences (5' to 3')	Purpose
LB_salk_LBb1.3	ATT TTG CCG ATT TCG GAA C	SALK T-DNA lines genotyping
LB_SAIL	TTCATAACCAATCTCGATACAC	SAIL T-DNA lines genotyping
GABI_LB1	ATATTGACCATCATACTCATTGC	GABI T-DNA lines genotyping
SAILseq_210_G05_LP	GCAAAGTGAAAGAGACGATCG	scep3-1 genotyping
SAILseq_210_G05_RP	TGAGATTCATCATTTGGCTCC	scep3-1 genotyping
SALK_098044_LP	TGTAAACTGAGTGCAGCATGG	scep3-2 genotyping
SALK_098044_RP	GCTAAATTCTGGTTGCACTGC	scep3-2 genotyping
SAIL_170_F08_LP	GACTCATTGTTGCTTAATCCC	dmc1-2 genotyping
SAIL_170_F08_RP	TCCACTCGGAATAAAGCAATG	dmc1-2 genotyping
SALK_143676_LP	TTGGCAGTTTCTCTTTCTTCG	asy3-1 genotyping
SALK_143676_RP	GAAAGCCCTGAAAATGCTACC	asy3-1 genotyping
SALK_137095_LP	TTGTCCGGTATGTTTTGTTCC	rec8-1 genotyping
SALK_137095_RP	ACGTGTAACCTATGGGCTGTG	rec8-1 genotyping
SALK_046272_LP	TCAGCTGGAGTTTTTAGCTCG	asy1-4 genotyping
SALK_046272_RP	GAACCATTTTGCAAGCTGAAC	asy1-4 genotyping
SAIL_1187_C06_LP	AATTTCAGTGCATTGCCAAAC	pch2-1 genotyping
SAIL_1187_C06_RP	GACAGACCTTTCCCATAAGCC	pch2-1 genotyping
SALK_026553_LP	CTGTTTCCCCTTTTCAACCTC	msh5-2 genotyping
SALK_026553_RP	TCAATCCATCATCCATTCCAG	msh5-2 genotyping
SALK_014624_LP	CAGTGGAAGAACAAGCAAAGG	hei10-2 genotyping
SALK_014624_RP	CCAAGAACCCGACTTTTTCTC	hei10-2 genotyping
SALK_068052_LP	TGTGTTCTTAGGTCTGCTGGG	zip4-2 genotyping
SALK_068052_RP	AAGCTTAGAAGCCCTGCTCTG	zip4-2 genotyping
SALK_091560_LP	AGCAACAAGGAAAAAGGTCAC	mer3-1 genotyping
SALK_091560_RP	TACTTTGTCATCAGCCTTCCG	mer3-1 genotyping
SALK_057589_LP	AGCTTAAGCGAATCTTACCGG	shoc1-1 genotyping
SALK_057589_RP	TGGTTCAATGGCTTTTTGAAG	shoc1-1 genotyping
SALK_107515_LP	TGGTGAAATCTAGCAACCCAG	mus81-2 genotyping
SALK_107515_RP	AATTTTCCACAAACCCTTTGG	mus81-2 genotyping
SALK_015849_LP	GTAGCCCCAAGAAAGTTTTGG	mlh3-1 genotyping
SALK_015849_RP	GCCTAGGAATGTCAAAGGGAC	mlh3-1 genotyping
SALK_050581_LP	CTCGCATTTGCTGGTTTAAAGAG	zyp1b (zyp1-2) genotyping
SALK_050581_RP	TGCGTATATTGCTAGGTTTATATTG	zyp1b (zyp1-2) genotyping
zyp1a_crispr_LP	CTCGCATTTGCTGGTTTAAAGAGTC	zyp1a (zyp1-2) genotyping; PCR followed by digestion with HindIII
zyp1a_crispr_RP	GAATAGTTAGCAGATTCATATTTCAC	zyp1a (zyp1-2) genotyping; PCR followed by digestion with HindIII
scep3_LP	GTTCTACAGATACTCAGGAC	scep3-3 and scep3-4 genotyping by Sanger sequencing
scep3_RP	TTGTTGGCATTTTCTGGATC	scep3-3 and scep3-4 genotyping by Sanger sequencing
Spo11-1-3F	CCAAAGGGTCAGGAAATTTTC	spo11-1-3 genotyping
Spo11-1-3R	ATGTCATTTGCTAAACGCTGG	spo11-1-3 genotyping
Spo11-2-3F	AATCACATTCCTTGCGTGTTC	spo11-2-3 genotyping
Spo11-2-3R	AGTGGCAAGTTTGTTGTGGAG	spo11-2-3 genotyping
MtopVIB-2F	ATGCTTTAGCCTTTTTCCTGG	mtopvib-2 genotyping
MtopVIB-2R	AGTTTTGTCAGCGTTCACTGC	mtopvib-2 genotyping
oCmYLCV	TGCTCTTCGCGCTGGCAGACATACTGTCCCAC	Golden Gate cloning of gRNAs into pMOD_B2103
CSY_gRNA1	TCGTCTCCTGGCTTTGGCTCCTGCCTATACGGCAGTGAAC	Golden Gate cloning of gRNAs into pMOD_B2103
REP_gRNA1	TCGTCTCAGCCAAAATCCATGTTTTAGAGCTAGAAATAGC	Golden Gate cloning of gRNAs into pMOD_B2103
CSY_gRNA2	TCGTCTCCACTTGTCTAGTTCTGCCTATACGGCAGTGAAC	Golden Gate cloning of gRNAs into pMOD_B2103
REP_gRNA2	TCGTCTCAAAGTTCCCTCCAGTTTTAGAGCTAGAAATAGC	Golden Gate cloning of gRNAs into pMOD_B2103
CSY_term	TGCTCTTCTGACCTGCCTATACGGCAGTGAAC	Golden Gate cloning of gRNAs into pMOD_B2103
CmYLCV TC320	CTAGAAGTAGTCAAGGCGGC	Colony PCR and Sanger sequencing
TC089R	GGAACCCTAATTCCCTTATCTGG	Colony PCR and Sanger sequencing
BD-ZYP1b_F	atatggccatggaggccgaattcATGCAGAAGTTAGGGTTTC	Cloing of construct for Y2H (also for ZYP1a cloning)
BD-ZYP1b_R	ttatgcggccgctgcaggtcgacTCAATCAAATGCATAGGGATC	Cloing of construct for Y2H (also for ZYP1a cloning)
BD-ZYP1b 1-48_F	atatggccatggaggccgaattcATGCAGAAGTTAGGGTTTC	Cloing of construct for Y2H
BD-ZYP1b 1-48_R	ttatgcggccgctgcaggtcgactcaTGCTGTGAGTTTCAAATTC	Cloing of construct for Y2H
BD-ZYP1b 49-400_F	atatggccatggaggccgaattcGAGAAACTGGTGAAGGATC	Cloing of construct for Y2H
BD-ZYP1b 49-400_R	ttatgcggccgctgcaggtcgactcaTGCTTCAAACTCCAATTTATC	Cloing of construct for Y2H
BD-ZYP1b 401-718_F	atatggccatggaggccgaattcAAAGGACTGGTTTTAAAGAATG	Cloing of construct for Y2H
BD-ZYP1b 401-718_R	ttatgcggccgctgcaggtcgactcaTTCTTGCTCCTCAGGTGGA	Cloing of construct for Y2H
BD-ZYP1b 719-856_F	atatggccatggaggccgaattcGTAAACTCAAACAAGGACT	Cloing of construct for Y2H
BD-ZYP1b 719-856_R	ttatgcggccgctgcaggtcgacTCAATCAAATGCATAGGGATC	Cloing of construct for Y2H
BD-ZYP1b 719-835_F	atatggccatggaggccgGTAAACTCAAACAAGGACTATTC	Cloing of construct for Y2H
BD-ZYP1b 719-835_F	ttatgcggccgctgcaggtcaTGCAGAGTGAGGATGATCG	Cloing of construct for Y2H
AD-SCEP3_F	tggccatggaggccagtgaaTCTGCACCTGCTAAAAGAAG	Cloing of construct for Y2H
AD-SCEP3_R	tgcagctcgagctcgatgTCATGTGTCCCTTAAAGTC	Cloing of construct for Y2H
AD-SCEP3 1-733_F	tggccatggaggccagtgaaTCTGCACCTGCTAAAAGAAG	Cloing of construct for Y2H
AD-SCEP3 1-733_R	tgcagctcgagctcgatgtcaCTCCGTGATTGGGATTTCCA	Cloing of construct for Y2H
AD-SCEP3 734-803_F	tggccatggaggccagtgaaAATGCTGACAACATAGAGAAAG	Cloing of construct for Y2H
AD-SCEP3 734-803_R	tgcagctcgagctcgatgTCATGTGTCCCTTAAAGTC	Cloing of construct for Y2H
BD-ASY4_F	atatggccatggaggccgaattcTCGTCTACCAGAAGAGGCAC	Cloing of construct for Y2H
BD-ASY4_R	ttatgcggccgctgcaggtcgacTCACTCATCAGGTGGGAATTC	Cloing of construct for Y2H
BD-COMET_F	atatggccatggaggccgaattcATGGAAATGGCGGAAGGGGA	Cloing of construct for Y2H
BD-COMET_R	ttatgcggccgctgcaggtcgacTTATTCTTCAACTGGTTGATG	Cloing of construct for Y2H
BD-PRD3_F	atatggccatggaggccgAAGATGAATATTAACAAAGCCTGCGATC	Cloing of construct for Y2H
BD-PRD3_R	ttatgcggccgctgcaggtcgacTCAGTTAATTATTATGGGGT	Cloing of construct for Y2H
BD-ZIP4-Cter470_F	atatggccatggaggccgaaAAATCAATGCTCTATATTCCAC	Cloing of construct for Y2H
BD-ZIP4-Cter470_R	ttatgcggccgctgcaggCTAAGCAGAAGAAACTTTGGTC	Cloing of construct for Y2H
BD-HEI10_F	atatggccatggaggccgaattcATGAGATGCAACGCGTGTTG	Cloing of construct for Y2H
BD-HEI10_R	ttatgcggccgctgcaggtcgacCTATAGCGTGAACAGCTGAG	Cloing of construct for Y2H
BD-MER3_F	atatggccatggaggccgaattcATGGATACACACACGCTCA	Cloing of construct for Y2H
BD-MER3_R	ttatgcggccgctgcaggtcgacTTAGAAGAGCCTTTTGATGAG	Cloing of construct for Y2H
BD-PTD_F	atatggccatggaggccgaattcATGGCGACGGCGGGATCAAG	Cloing of construct for Y2H
BD-PTD_R	ttatgcggccgctgcaggtcgacTCAGTTGAATTTGGGACTG	Cloing of construct for Y2H
AD-HvSCEP3_F	tggccatggaggccagtgaaATGGATGAATCACGAAAAAGAG	Cloing of construct for Y2H
AD-HvSCEP3_R	tgcagctcgagctcgatgTCAATGAGTATCCATTGTGAC	Cloing of construct for Y2H
BD-HvZYP1_F	atatggccatggaggccgaattcATGCAGAAGCTGGGGCTCTC	Cloing of construct for Y2H
BD-HvZYP1_R	ttatgcggccgctgcaggtcgacCTAGCCAAATGCAAAAGGGTC	Cloing of construct for Y2H
