# Supplementary material for: The synaptonemal complex central element SCEP3 interlinks synapsis initiation and crossover formation in Arabidopsis thaliana
Source: Nat Plants. 2025 Jun 27;11(7):1353–66. doi: 10.1038/s41477-025-02030-9 (PMC12283363; doi:10.1038/s41477-025-02030-9)
Supplement: Supplementary file 4 — Statistical source data. [file 41477_2025_2030_MOESM4_ESM.xlsx]

## Sheet: Source Data Fig. 1b
Source Data Fig. 1b
Genotype	col-0					scep3-1					scep3-2					scep3-3					scep3-1scep3-2
Plant No.	1	2	3	4	5	1	2	3	4	5	1	2	3	4	5	1	2	3	4	5	1	2	3	4	5
Seeds per silique	54	56	59	56	51	38	36	45	45	43	29	36	49	35	43	36	34	47	39	39	36	42	36	41	31
	55	56	58	52	51	34	38	52	35	37	34	42	42	38	40	41	43	41	37	33	37	38	35	36	36
	55	59	45	61	56	33	43	44	48	38	45	42	40	32	41	38	40	43	38	29	39	37	42	34	43
	47	52	64	61	49	30	34	36	30	33	38	37	46	36	43	40	37	39	43	32	31	38	35	32	35
	56	62	64	54	49	32	44	40	46	32	33	34	44	34	34	40	42	41	38	30	35	32	38	36	34
	53	45	39	57	54	29	33	47	45	33	34	33	41	31	41	41	32	37	34	38	34	41	35	36	42
	58	63	48	55	57	36	38	42	35	43	36	36	43	30	41	45	31	33	34	34	40	28	32	42	36
	52	52	51	53	54	39	35	32	33	33	36	31	40	37	39	36	42	45	44	36	33	32	40	38	35
Mean	54.325					37.975					37.9					38.05					36.325
s.d.	5.37987					5.76233					4.75449					4.43731					3.5905

## Sheet: Source Data Fig. 1d
Source Data Fig. 1d
													Summary
	Col-0		scep3-1		scep3-2		scep3-3		scep3-1scep3-2					Col-0	scep3-1	scep3-2	scep3-3	scep3-1scep3-2
Cell No.	Pair of univalents	Pair of bivalents	Pair of univalents	Pair of bivalents	Pair of univalents	Pair of bivalents	Pair of univalents	Pair of bivalents	Pair of univalents	Pair of bivalents			0 pair of Univalents	50	34	45	56	17
1	0	5	0	5	0	5	2	3	1	4			1 pair of Univalents	0	30	37	35	14
2	0	5	0	5	1	4	1	4	1	4			2 pair of Univalents	0	11	5	12	2
3	0	5	0	5	0	5	0	5	1	4			3 pair of Univalents	0	1	1	2	1
4	0	5	0	5	0	5	0	5	0	5			4 pair of Univalents	0	0	0	0	0
5	0	5	1	4	1	4	1	4	0	5			5 pair of Univalents	0	0	0	0	0
6	0	5	2	3	0	5	0	5	1	4			total	50	76	88	105	34
7	0	5	2	3	1	4	1	4	2	3
8	0	5	3	2	0	5	1	4	3	2
9	0	5	1	4	0	5	1	4	0	5
10	0	5	1	4	0	5	1	4	1	4
11	0	5	1	4	1	4	0	5	1	4
12	0	5	2	3	0	5	0	5	0	5
13	0	5	0	5	1	4	1	4	0	5
14	0	5	2	3	1	4	1	4	0	5
15	0	5	1	4	0	5	0	5	1	4
16	0	5	1	4	0	5	0	5	1	4
17	0	5	1	4	1	4	0	5	0	5
18	0	5	1	4	0	5	0	5	0	5
19	0	5	0	5	0	5	0	5	1	4
20	0	5	0	5	0	5	1	4	0	5
21	0	5	0	5	0	5	0	5	2	3
22	0	5	0	5	1	4	0	5	1	4
23	0	5	0	5	1	4	3	2	0	5
24	0	5	1	4	1	4	0	5	1	4
25	0	5	0	5	1	4	2	3	0	5
26	0	5	2	3	0	5	1	4	1	4
27	0	5	0	5	0	5	2	3	0	5
28	0	5	1	4	1	4	1	4	0	5
29	0	5	1	4	0	5	2	3	1	4
30	0	5	1	4	0	5	1	4	1	4
31	0	5	2	3	0	5	2	3	0	5
32	0	5	0	5	1	4	0	5	0	5
33	0	5	1	4	0	5	0	5	0	5
34	0	5	1	4	1	4	1	4	0	5
35	0	5	0	5	0	5	1	4
36	0	5	0	5	0	5	0	5
37	0	5	0	5	0	5	2	3
38	0	5	0	5	1	4	1	4
39	0	5	1	4	0	5	0	5
40	0	5	1	4	2	3	0	5
41	0	5	1	4	0	5	0	5
42	0	5	1	4	0	5	1	4
43	0	5	0	5	0	5	0	5
44	0	5	0	5	0	5	0	5
45	0	5	0	5	1	4	1	4
46	0	5	0	5	2	3	0	5
47	0	5	1	4	1	4	1	4
48	0	5	0	5	1	4	1	4
49	0	5	0	5	3	2	0	5
50	0	5	1	4	0	5	0	5
51			1	4	1	4	1	4
52			2	3	0	5	0	5
53			2	3	1	4	0	5
54			0	5	2	3	1	4
55			1	4	0	5	1	4
56			0	5	1	4	0	5
57			0	5	0	5	0	5
58			1	4	0	5	1	4
59			1	4	1	4	0	5
60			1	4	1	4	0	5
61			0	5	1	4	0	5
62			0	5	2	3	1	4
63			0	5	1	4	1	4
64			1	4	1	4	2	3
65			0	5	0	5	0	5
66			1	4	1	4	2	3
67			0	5	2	3	0	5
68			2	3	1	4	0	5
69			1	4	1	4	1	4
70			0	5	1	4	3	2
71			0	5	0	5	1	4
72			0	5	1	4	1	4
73			1	4	1	4	0	5
74			1	4	0	5	1	4
75			2	3	1	4	0	5
76			2	3	0	5	0	5
77					0	5	0	5
78					0	5	0	5
79					0	5	0	5
80					1	4	0	5
81					1	4	1	4
82					0	5	0	5
83					0	5	2	3
84					1	4	2	3
85					0	5	1	4
86					0	5	0	5
87					0	5	0	5
88					1	4	1	4
89							0	5
90							0	5
91							1	4
92							0	5
93							0	5
94							0	5
95							0	5
96							0	5
97							1	4
98							0	5
99							0	5
100							0	5
101							0	5
102							1	4
103							2	3
104							0	5
105							2	3

## Sheet: Source Data Fig. 1e
Source Data Fig. 1e
	REC8 distance_Col-0_male (nm)	REC8 distance_scep3-1_male (nm)	REC8 distance_Col-0_female (nm)	REC8 distance_scep3-1_female (nm)	ASY4 distance_Col-0_male (nm)
1	170.532	356.972	166.853	369.4	169.125
2	173.06	390.555	222.689	331.387	170.685
3	185.092	458.361	161.633	332.086	183.827
4	185.459	283.04	211.411	351.443	158.082
5	167.478	407.592	166.422	386.563	164.967
6	177.691	235.293	162.963	226.477	188.626
7	223.344	358.092	175.722	293.087	169.807
8	182.022	372.755	189.796	207.871	165.78
9	162.708	401.603	174.695	350.703	170.164
10	171.546	249.11	190.164	276.837	197.196
11	183.002	356.077	203.225	423.448	184.717
12	190.183	235.794	194.18	184.002	186.67
13	212.964	387.085	188.095		163.678
14	164.348	275.684	184.926		180.642
15	189.02	250.687	214.38		162.391
16	185.323	330.902			151.912
17	185.402	591.795			185.259
18	148.053	341.68			149.818
19	183.196	480.316			178.269
20	214.202	351.494			199.595
21	206.606	397.754			182.144
22	163.091	355.867			187.047
23	242.78	338.667			198.039
24	213.326	382.116			173.656
25	200.467	436.773			170.942
26	195.913	435.601			190.746
27		316.524			184.57
28		416.704			167.334
29		233.926
30		242.679
31		262.483
32		233.142
33		453.629
34		431.256
35		442.481
36		189.092
37		329.091
Mean	187.57	351.694	187.144	311.109	176.275
s.d.	21.5599	87.5385	19.4318	74.6101	13.4265

## Sheet: Source Data Fig. 5b
Source Data Fig. 5b
	col-0	scep3-1	zyp1-2	scep3-1zyp1-2	scep1-1	scep2-1	col-0 female	scep3-1 female
Cell No.	HEI10 foci number	HEI10 foci number	HEI10 foci number	HEI10 foci number	HEI10 foci number	HEI10 foci number	HEI10 foci number	HEI10 foci number
1	10	7	15	11	21	15	5	16
2	11	4	11	9	11	19	6	11
3	10	10	12	7	16	16	5	10
4	14	11	13	12	17	12	8	6
5	9	12	14	8	16	16	3	9
6	9	11	8	10	9	17	5	9
7	10	10	14	9	17	15	5
8	9	13	16	11	16	13	5
9	10	11	8	9	8	15	9
10	12	12	9	11	14	13	9
11	13	6	18	11	12	14	5
12	11	11	12	14	13	10	6
13	10	9	13	13	18	11	5
14	9	11	6	11	11	16	4
15	9	12	16	10	17	14	6
16	6	11	14	8	11	17	4
17	10	7	13	17	10	15	10
18	13	8	11	9	14		4
19	8	8	15	6			5
20	10	14	14	15			5
21	11	10	15	6			6
22	11	8	13	10			8
23	10	8	12	11			8
24	10	6	13	11
25	11	10	15	10
26	12	8	14	9
27	11	10	9	9
28	9	12	14	13
29	8	11	12	7
30	11	12	13	12
31	10	10	17	7
32	9	6	9	8
33	11	9	16	9
34	12	10	13	6
35	14	10	8	10
36	11	11	12	8
37	10	15	11	11
38	10	14	10	9
39	12	5	13	9
40	6	10	14	8
41	12	13	6	8
42		10	16	14
43		10	14	10
44		12	14	8
45		13	14	5
46		10	20	12
47		13	14	11
48		8	8	8
49		6	15	8
50		10	15	11
51		9	14	7
52			14	14
53			12	8
54			18	21
55			13	8
56			11	10
57			12	11
58			16	11
59			25	13
60			18
61			14
62			8
63			11
64			12
65			13
66			18
Mean	10.3415	9.94118	13.1818	10.0339	13.9444	14.5882	5.91304	10.1667
s.d.	1.74083	2.42826	3.27653	2.80373	3.53923	2.29289	1.85651	3.3116

## Sheet: Source Data Fig. 5c
Source Data Fig. 5c
																																							Summary
	Col-0		scep3-1		scep3-2		zyp1-2		scep3-1zyp1-2		asy1-4		scep3-2asy1-4		asy3-1		scep3-2asy3-1		msh5-2		scep3-1msh5-2		hei10-2		scep3-2hei10-2		mlh3-1		scep3-2mlh3-1		mus81-2		scep3-1mus81-2							Col-0	scep3-1	scep3-2	zyp1-2	scep3-1zyp1-2	asy1-4	scep3-2asy1-4	asy3-1	scep3-2asy3-1	msh5-2
Cell No.	Pair of univalents	Pair of bivalents	Pair of univalents	Pair of bivalents	Pair of univalents	Pair of bivalents	Pair of univalents	Pair of bivalents	Pair of univalents	Pair of bivalents	Pair of univalents	Pair of bivalents	Pair of univalents	Pair of bivalents	Pair of univalents	Pair of bivalents	Pair of univalents	Pair of bivalents	Pair of univalents	Pair of bivalents	Pair of univalents	Pair of bivalents	Pair of univalents	Pair of bivalents	Pair of univalents	Pair of bivalents	Pair of univalents	Pair of bivalents	Pair of univalents	Pair of bivalents	Pair of univalents	Pair of bivalents	Pair of univalents	Pair of bivalents					0 pair of univalents	50	34	45	42	38	1	0	5	0	0
1	0	5	0	5	0	5	0	5	2	3	2	3	3	2	3	2	2	3	4	1	4	1	3	2	4	1	1	4	4	1	0	5	2	3					1 pair of univalents	0	30	37	7	31	5	1	9	2	0
2	0	5	0	5	1	4	0	5	0	5	3	2	3	2	0	5	3	2	4	1	4	1	2	3	5	0	1	4	1	4	0	5	1	4					2 pair of univalents	0	11	5	0	17	11	8	7	13	8
3	0	5	0	5	0	5	0	5	1	4	3	2	4	1	2	3	3	2	4	1	3	2	3	2	3	2	1	4	5	0	0	5	0	5					3 pair of univalents	0	1	1	0	6	17	26	4	15	21
4	0	5	0	5	0	5	0	5	0	5	2	3	3	2	2	3	2	3	4	1	5	0	2	3	4	1	1	4	3	2	0	5	0	5					4 pair of univalents	0	0	0	0	0	7	34	1	2	35
5	0	5	1	4	1	4	0	5	0	5	3	2	2	3	2	3	4	1	4	1	5	0	3	2	2	3	1	4	4	1	0	5	1	4					5 pair of univalents	0	0	0	0	0	0	16	0	0	18
6	0	5	2	3	0	5	0	5	0	5	2	3	4	1	0	5	3	2	5	0	3	2	3	2	5	0	0	5	3	2	0	5	2	3					Total	50	76	88	49	92	41	85	26	32	82
7	0	5	2	3	1	4	0	5	0	5	3	2	3	2	1	4	3	2	4	1	5	0	3	2	4	1	0	5	5	0	0	5	2	3
8	0	5	3	2	0	5	0	5	2	3	3	2	4	1	0	5	2	3	3	2	4	1	2	3	5	0	1	4	3	2	0	5	3	2
9	0	5	1	4	0	5	1	4	2	3	3	2	4	1	4	1	2	3	5	0	5	0	4	1	4	1	3	2	3	2	0	5	0	5
10	0	5	1	4	0	5	0	5	0	5	3	2	3	2	2	3	2	3	4	1	3	2	5	0	3	2	3	2	3	2	0	5	1	4
11	0	5	1	4	1	4	0	5	1	4	4	1	3	2	3	2	2	3	3	2	5	0	4	1	4	1	2	3	3	2	0	5	2	3
12	0	5	2	3	0	5	0	5	2	3	4	1	2	3	3	2	2	3	3	2	5	0	3	2	4	1	1	4	5	0	0	5	2	3
13	0	5	0	5	1	4	1	4	3	2	3	2	4	1	1	4	3	2	5	0	4	1	3	2	4	1	3	2	5	0	0	5	1	4
14	0	5	2	3	1	4	0	5	0	5	2	3	5	0	1	4	3	2	4	1	4	1	4	1	5	0	2	3	2	3	0	5	1	4
15	0	5	1	4	0	5	0	5	1	4	3	2	5	0	1	4	3	2	4	1	5	0	4	1	4	1	1	4	1	4	0	5	0	5
16	0	5	1	4	0	5	1	4	1	4	3	2	5	0	0	5	3	2	3	2	3	2	3	2	3	2	1	4	3	2	0	5	0	5
17	0	5	1	4	1	4	0	5	1	4	1	4	4	1	2	3	3	2	4	1	3	2	5	0	4	1	2	3	3	2	0	5	1	4
18	0	5	1	4	0	5	0	5	3	2	4	1	4	1	1	4	4	1	5	0	4	1	4	1	5	0	0	5	2	3	0	5	2	3
19	0	5	0	5	0	5	0	5	2	3	2	3	3	2	1	4	2	3	5	0	2	3	3	2	4	1	2	3	3	2	0	5	1	4
20	0	5	0	5	0	5	0	5	1	4	2	3	3	2	1	4	3	2	4	1	3	2	4	1	4	1	0	5	3	2	0	5	0	5
21	0	5	0	5	0	5	1	4	0	5	2	3	4	1	0	5	2	3	5	0	4	1	3	2	4	1	1	4	3	2	0	5	0	5
22	0	5	0	5	1	4	1	4	0	5	4	1	3	2	2	3	2	3	5	0	4	1	2	3	4	1	4	1	4	1	0	5	0	5
23	0	5	0	5	1	4	0	5	0	5	3	2	3	2	1	4	3	2	2	3	4	1	4	1	5	0	1	4	3	2	0	5	3	2
24	0	5	1	4	1	4	0	5	0	5	3	2	4	1	1	4	2	3	2	3	5	0	4	1	4	1	2	3	4	1	0	5	2	3
25	0	5	0	5	1	4	0	5	2	3	1	4	3	2	2	3	2	3	3	2	5	0	4	1	4	1	1	4	4	1	0	5	1	4
26	0	5	2	3	0	5	0	5	0	5	2	3	5	0	3	2	1	4	4	1	5	0	3	2	4	1	1	4	3	2	0	5	2	3
27	0	5	0	5	0	5	0	5	1	4	1	4	2	3			2	3	5	0	3	2	3	2	4	1	2	3	4	1	0	5	1	4
28	0	5	1	4	1	4	0	5	2	3	3	2	4	1			1	4	5	0	4	1	1	4	4	1	1	4	3	2	0	5	2	3
29	0	5	1	4	0	5	0	5	0	5	4	1	2	3			3	2	3	2	5	0	5	0	5	0	2	3	3	2	0	5	0	5
30	0	5	1	4	0	5	0	5	3	2	4	1	3	2			3	2	3	2	4	1	3	2	4	1	1	4	3	2	0	5	0	5
31	0	5	2	3	0	5	0	5	1	4	3	2	4	1			3	2	2	3	5	0	4	1	5	0	1	4	3	2	0	5	0	5
32	0	5	0	5	1	4	0	5	3	2	3	2	4	1			3	2	5	0	5	0	4	1	5	0	3	2	2	3	0	5	0	5
33	0	5	1	4	0	5	1	4	3	2	3	2	3	2					5	0	3	2	2	3	3	2	1	4	0	5	0	5	2	3
34	0	5	1	4	1	4	0	5	2	3	2	3	3	2					3	2	3	2	4	1	5	0	0	5			0	5	0	5
35	0	5	0	5	0	5	1	4	0	5	3	2	4	1					5	0	3	2	4	1	5	0	2	3			0	5	0	5
36	0	5	0	5	0	5	0	5	1	4	2	3	3	2					4	1	4	1	3	2	4	1	2	3			0	5	2	3
37	0	5	0	5	0	5	0	5	0	5	0	5	4	1					4	1	5	0	4	1	4	1	1	4					1	4
38	0	5	0	5	1	4	0	5	1	4	1	4	3	2					4	1	4	1	4	1	4	1	3	2					2	3
39	0	5	1	4	0	5	0	5	1	4	1	4	4	1					3	2	4	1	4	1	4	1	2	3					1	4
40	0	5	1	4	2	3	0	5	2	3	2	3	4	1					5	0	5	0	3	2	4	1	2	3					2	3
41	0	5	1	4	0	5	0	5	0	5	4	1	4	1					5	0	4	1	3	2	5	0	2	3					0	5
42	0	5	1	4	0	5	0	5	0	5			4	1					5	0	5	0	4	1	4	1	0	5					0	5
43	0	5	0	5	0	5	0	5	1	4			2	3					4	1	4	1	2	3	4	1	2	3					1	4
44	0	5	0	5	0	5	0	5	0	5			3	2					3	2	4	1	2	3	4	1	1	4					4	1
45	0	5	0	5	1	4	0	5	0	5			3	2					4	1	4	1	4	1	4	1	1	4					0	5
46	0	5	0	5	2	3	0	5	1	4			4	1					4	1	5	0	2	3	4	1	3	2					1	4
47	0	5	1	4	1	4	0	5	1	4			3	2					3	2	3	2	3	2	3	2	3	2					0	5
48	0	5	0	5	1	4	0	5	1	4			5	0					2	3	4	1	3	2	3	2	1	4					0	5
49	0	5	0	5	3	2	0	5	0	5			3	2					4	1	4	1			5	0	1	4					0	5
50	0	5	1	4	0	5			0	5			5	0					2	3	2	3			2	3	1	4					0	5
51			1	4	1	4			0	5			5	0					4	1	4	1			4	1	3	2					0	5
52			2	3	0	5			1	4			5	0					2	3	3	2			3	2	3	2					1	4
53			2	3	1	4			0	5			3	2					5	0	4	1			4	1	0	5					0	5
54			0	5	2	3			1	4			5	0					4	1	4	1			4	1	1	4					0	5
55			1	4	0	5			1	4			4	1					4	1	3	2			3	2	1	4					0	5
56			0	5	1	4			1	4			4	1					4	1	3	2			3	2	2	3					1	4
57			0	5	0	5			0	5			4	1					3	2	5	0			4	1	1	4					1	4
58			1	4	0	5			1	4			3	2					4	1	5	0			4	1	1	4					1	4
59			1	4	1	4			2	3			5	0					2	3	4	1			4	1	1	4					2	3
60			1	4	1	4			2	3			1	4					3	2	4	1			5	0	2	3					3	2
61			0	5	1	4			2	3			3	2					4	1	5	0			5	0	3	2					0	5
62			0	5	2	3			0	5			5	0					3	2	5	0			5	0	3	2					0	5
63			0	5	1	4			0	5			4	1					4	1	3	2			4	1	2	3					0	5
64			1	4	1	4			1	4			4	1					4	1	4	1			4	1	2	3					1	4
65			0	5	0	5			2	3			4	1					3	2	4	1			5	0	3	2					2	3
66			1	4	1	4			0	5			2	3					4	1	4	1					2	3					0	5
67			0	5	2	3			0	5			4	1					4	1	5	0					1	4					0	5
68			2	3	1	4			3	2			4	1					3	2	5	0					2	3					3	2
69			1	4	1	4			2	3			5	0					4	1	3	2					0	5					1	4
70			0	5	1	4			1	4			3	2					2	3	4	1					3	2					1	4
71			0	5	0	5			0	5			4	1					5	0	4	1					2	3					0	5
72			0	5	1	4			1	4			5	0					4	1	4	1					3	2					1	4
73			1	4	1	4			1	4			4	1					3	2	5	0											1	4
74			1	4	0	5			1	4			2	3					4	1	4	1											1	4
75			2	3	1	4			1	4			5	0					5	0	5	0											0	5
76			2	3	0	5			1	4			3	2					3	2	5	0											1	4
77					0	5			1	4			5	0					5	0	5	0											1	4
78					0	5			0	5			3	2					4	1	5	0											1	4
79					0	5			0	5			4	1					4	1	5	0											1	4
80					1	4			1	4			4	1					3	2	5	0											1	4
81					1	4			0	5			5	0					3	2	4	1											0	5
82					0	5			1	4			2	3					3	2	4	1											2	3
83					0	5			2	3			4	1							4	1
84					1	4			0	5			4	1							4	1
85					0	5			0	5			4	1							5	0
86					0	5			2	3											5	0
87					0	5			1	4											4	1
88					1	4			2	3											4	1
89									0	5											4	1
90									0	5
91									0	5
92									0	5
[truncated: 7 more columns]

## Sheet: Source Data Fig. 6b
Source Data Fig. 6b
	Number of HEI10 foci	Number of SCEP3 foci	Number of HEI10-SCEP3 colocalization	Number of HEI10-SCEP3 colocalization in 90° rotated image		% HEI10 foci on SCEP3 foci	% SCEP3 foci on HEI10 foci	% HEI10-SCEP3 colocalization in 90° rotated image
Col-0 PQ early 1	85	91	68	18		80	74.7253	21.1765
Col-0 PQ early 2	92	101	79	22		85.8696	78.2178	23.913
Col-0 PQ early 3	81	98	69	19		85.1852	70.4082	23.4568
Col-0 PQ early 4	77	81	62	16		80.5195	76.5432	20.7792
Col-0 PQ early 5	91	155	71	19		78.022	45.8065	20.8791
Col-0 PQ early 6	86	69	54	16		62.7907	78.2609	18.6047
Col-0 PQ early 7	69	66	52	17		75.3623	78.7879	24.6377
Mean	83	94.4286	65			78.2499	71.8214	21.921
s.d.	8.1035	29.9213	9.62635			7.76475	11.8351	2.14666
max	92	155	79			85.8696	78.7879	24.6377
min	69	66	52			62.7907	45.8065	18.6047
zyp1-2 PQ early 1	110	125	86	20		78.1818	68.8	18.1818
zyp1-2 PQ early 2	88	107	59	22		67.0455	55.1402	25
zyp1-2 PQ early 3	74	89	57	21		77.027	64.0449	28.3784
zyp1-2 PQ early 4	81	98	64	21		79.0123	65.3061	25.9259
zyp1-2 PQ early 5	90	96	74	34		82.2222	77.0833	37.7778
zyp1-2 PQ early 6	80	87	69	10		86.25	79.3103	12.5
zyp1-2 PQ early 7	70	84	59	22		84.2857	70.2381	31.4286
zyp1-2 PQ early 8	83	77	64	16		77.1084	83.1169	19.2771
zyp1-2 PQ early 9	102	90	82	22		80.3922	91.1111	21.5686
zyp1-2 PQ early 10	104	94	77	10		74.0385	81.9149	9.61538
Mean	88.2	94.7	69.1			78.5564	73.6066	22.9654
s.d.	13.3233	13.4334	10.2247			5.44184	10.7821	8.55973
max	110	125	86			86.25	91.1111	37.7778
min	70	77	57			67.0455	55.1402	9.61538
zyp1-2 PQ late 1	24	21	16	2		66.6667	76.1905	8.33333
zyp1-2 PQ late 2	18	20	14	0		77.7778	70	0
zyp1-2 PQ late 3	23	22	19	0		82.6087	86.3636	0
zyp1-2 PQ late 4	16	20	13	3		81.25	65	18.75
zyp1-2 PQ late 5	22	20	19	0		86.3636	95	0
Mean	20.6	20.6	16.2			78.9334	78.5108	5.41667
s.d.	3.43511	0.894427	2.77489			7.51484	12.1852	8.28109
max	24	22	19			86.3636	95	18.75
min	16	20	13			66.6667	65	0
scep1-1 PQ early 1	83	82	49	5		59.0361	59.7561	6.0241
scep1-1 PQ early 2	86	88	68	12		79.0698	77.2727	13.9535
scep1-1 PQ early 3	91	89	61	21		67.033	68.5393	23.0769
scep1-1 PQ early 4	83	100	67	20		80.7229	67	24.0964
scep1-1 PQ early 5	80	79	51	8		63.75	64.557	10
scep1-1 PQ early 6	82	81	70	4		85.3659	86.4198	4.87805
scep1-1 PQ early 7	94	95	81	33		86.1702	85.2632	35.1064
scep1-1 PQ early 8	157	149	131	8		83.4395	87.9195	5.09554
scep1-1 PQ early 9	85	63	59	12		69.4118	93.6508	14.1176
Mean	93.4444	91.7778	70.7778			74.8888	76.7087	15.1498
s.d.	24.2441	23.9206	24.6312			10.1782	12.1273	10.3685
max	157	149	131			86.1702	93.6508	35.1064
min	80	63	49			59.0361	59.7561	4.87805
scep1-1 PQ late 1	20	16	15	1		75	93.75	5
scep1-1 PQ late 2	18	20	13	0		72.2222	65	0
scep1-1 PQ late 3	23	23	18	0		78.2609	78.2609	0
Mean	20.3333	19.6667	15.3333			75.161	79.0036	1.66667
s.d.	2.51661	3.51188	2.51661			3.02254	14.3894	2.88675
max	23	23	18			78.2609	93.75	5
min	18	16	13			72.2222	65	0
scep2-1 PQ early 1	74	95	56	12		75.6757	58.9474	16.2162
scep2-1 PQ early 2	117	132	93	18		79.4872	70.4545	15.3846
scep2-1 PQ early 3	84	98	62	26		73.8095	63.2653	30.9524
scep2-1 PQ early 4	103	98	87	20		84.466	88.7755	19.4175
scep2-1 PQ early 5	97	70	69	14		71.134	98.5714	14.433
Mean	95	98.6	73.4			76.9145	76.0028	19.2807
s.d.	16.6883	22.0635	15.9781			5.20177	17.0029	6.78818
max	117	132	93			84.466	98.5714	30.9524
min	74	70	56			71.134	58.9474	14.433
scep2-1 PQ late 1	20	19	16	2		80	84.2105	10
scep2-1 PQ late 2	22	20	13	2		59.0909	65	9.09091
scep2-1 PQ late 3	28	24	24	2		85.7143	100	7.14286
scep2-1 PQ late 4	25	22	17	0		68	77.2727	0
Mean	23.75	21.25	17.5			73.2013	81.6208	6.55844
s.d.	3.5	2.21736	4.65475			11.9576	14.602	4.53183
max	28	24	24			85.7143	100	10
min	20	19	13			59.0909	65	0

## Sheet: Source Data Fig. 7
Source Data Fig. 7
Crossover positions					Crossover count per sample					Recombination rate
Sample ID	Crossover position (bp)	Crossover position (relative)	Chromosome		Sample ID	Genotype	Sex	Crossover count		Position (bp)	Chromosome	Genotype	Sex	Recombination rate (cM/Mb)
3353749_SCEP3_WT_male_1	17000000	0.575134	1		3353749_SCEP3_WT_male_1	Wild type	male	4		1500000	1	Wild type	male	8.06452
3353750_SCEP3_WT_male_2	3000000	0.115027	1		3353750_SCEP3_WT_male_2	Wild type	male	9		2500000	1	Wild type	male	4.03226
3353750_SCEP3_WT_male_2	21000000	0.706594	1		3353751_SCEP3_WT_male_3	Wild type	male	5		3500000	1	Wild type	male	3.22581
3353750_SCEP3_WT_male_2	30000000	1.00238	1		3353752_SCEP3_WT_male_4	Wild type	male	3		4500000	1	Wild type	male	6.45161
3353751_SCEP3_WT_male_3	4000000	0.147892	1		3353753_SCEP3_WT_male_5	Wild type	male	4		5500000	1	Wild type	male	3.22581
3353751_SCEP3_WT_male_3	18000000	0.607999	1		3353754_SCEP3_WT_male_6	Wild type	male	6		6500000	1	Wild type	male	2.41935
3353752_SCEP3_WT_male_4	9000000	0.312216	1		3353755_SCEP3_WT_male_7	Wild type	male	6		7500000	1	Wild type	male	4.83871
3353752_SCEP3_WT_male_4	26000000	0.870918	1		3353756_SCEP3_WT_male_8	Wild type	male	4		8500000	1	Wild type	male	4.83871
3353754_SCEP3_WT_male_6	4000000	0.147892	1		3353757_SCEP3_WT_male_9	Wild type	male	6		9500000	1	Wild type	male	4.83871
3353754_SCEP3_WT_male_6	13000000	0.443675	1		3353758_SCEP3_WT_male_10	Wild type	male	5		10500000	1	Wild type	male	1.6129
3353755_SCEP3_WT_male_7	9000000	0.312216	1		3353759_SCEP3_WT_male_11	Wild type	male	5		11500000	1	Wild type	male	3.22581
3353757_SCEP3_WT_male_9	13000000	0.443675	1		3353760_SCEP3_WT_male_12	Wild type	male	5		12500000	1	Wild type	male	8.06452
3353757_SCEP3_WT_male_9	30000000	1.00238	1		3353761_SCEP3_WT_male_13	Wild type	male	5		13500000	1	Wild type	male	5.64516
3353758_SCEP3_WT_male_10	6000000	0.213621	1		3353762_SCEP3_WT_male_14	Wild type	male	4		14500000	1	Wild type	male	0
3353759_SCEP3_WT_male_11	26000000	0.870918	1		3353763_SCEP3_WT_male_15	Wild type	male	9		15500000	1	Wild type	male	0
3353759_SCEP3_WT_male_11	27000000	0.903783	1		3353764_SCEP3_WT_male_16	Wild type	male	4		16500000	1	Wild type	male	0.806452
3353760_SCEP3_WT_male_12	25000000	0.838053	1		3353765_SCEP3_WT_male_17	Wild type	male	7		17500000	1	Wild type	male	9.67742
3353762_SCEP3_WT_male_14	26000000	0.870918	1		3353766_SCEP3_WT_male_18	Wild type	male	4		18500000	1	Wild type	male	4.83871
3353763_SCEP3_WT_male_15	1000000	0.0492972	1		3353767_SCEP3_WT_male_19	Wild type	male	4		19500000	1	Wild type	male	0.806452
3353763_SCEP3_WT_male_15	29000000	0.969512	1		3353768_SCEP3_WT_male_20	Wild type	male	6		20500000	1	Wild type	male	3.22581
3353765_SCEP3_WT_male_17	4000000	0.147892	1		3353769_SCEP3_WT_male_21	Wild type	male	4		21500000	1	Wild type	male	4.83871
3353765_SCEP3_WT_male_17	6000000	0.213621	1		3353770_SCEP3_WT_male_22	Wild type	male	5		22500000	1	Wild type	male	0.806452
3353766_SCEP3_WT_male_18	7000000	0.246486	1		3353771_SCEP3_WT_male_23	Wild type	male	7		23500000	1	Wild type	male	4.03226
3353767_SCEP3_WT_male_19	17000000	0.575134	1		3353772_SCEP3_WT_male_24	Wild type	male	8		24500000	1	Wild type	male	1.6129
3353767_SCEP3_WT_male_19	20000000	0.673729	1		3353773_SCEP3_WT_male_25	Wild type	male	4		25500000	1	Wild type	male	4.03226
3353768_SCEP3_WT_male_20	1000000	0.0492972	1		3353774_SCEP3_WT_male_26	Wild type	male	2		26500000	1	Wild type	male	7.25806
3353768_SCEP3_WT_male_20	18000000	0.607999	1		3353775_SCEP3_WT_male_27	Wild type	male	7		27500000	1	Wild type	male	6.45161
3353768_SCEP3_WT_male_20	30000000	1.00238	1		3353776_SCEP3_WT_male_28	Wild type	male	5		28500000	1	Wild type	male	4.03226
3353769_SCEP3_WT_male_21	29000000	0.969512	1		3353777_SCEP3_WT_male_29	Wild type	male	5		29500000	1	Wild type	male	8.87097
3353770_SCEP3_WT_male_22	4000000	0.147892	1		3353778_SCEP3_WT_male_30	Wild type	male	3		30500000	1	Wild type	male	3.22581
3353771_SCEP3_WT_male_23	2000000	0.0821621	1		3353779_SCEP3_WT_male_31	Wild type	male	3		1500000	2	Wild type	male	1.6129
3353771_SCEP3_WT_male_23	12000000	0.41081	1		3353783_SCEP3_WT_male_35	Wild type	male	7		2500000	2	Wild type	male	7.25806
3353771_SCEP3_WT_male_23	20000000	0.673729	1		3353785_SCEP3_WT_male_37	Wild type	male	7		3500000	2	Wild type	male	0.806452
3353772_SCEP3_WT_male_24	7000000	0.246486	1		3353787_SCEP3_WT_male_39	Wild type	male	5		4500000	2	Wild type	male	0.806452
3353772_SCEP3_WT_male_24	17000000	0.575134	1		3353789_SCEP3_WT_male_41	Wild type	male	5		5500000	2	Wild type	male	2.41935
3353772_SCEP3_WT_male_24	25000000	0.838053	1		3353790_SCEP3_WT_male_42	Wild type	male	4		6500000	2	Wild type	male	7.25806
3353773_SCEP3_WT_male_25	13000000	0.443675	1		3353791_SCEP3_WT_male_43	Wild type	male	5		7500000	2	Wild type	male	8.87097
3353773_SCEP3_WT_male_25	29000000	0.969512	1		3353792_SCEP3_WT_male_44	Wild type	male	7		8500000	2	Wild type	male	1.6129
3353774_SCEP3_WT_male_26	17000000	0.575134	1		3353793_SCEP3_WT_male_45	Wild type	male	6		9500000	2	Wild type	male	2.41935
3353775_SCEP3_WT_male_27	1000000	0.0492972	1		3353794_SCEP3_WT_male_46	Wild type	male	2		10500000	2	Wild type	male	5.64516
3353775_SCEP3_WT_male_27	12000000	0.41081	1		3353795_SCEP3_WT_male_47	Wild type	male	7		11500000	2	Wild type	male	5.64516
3353775_SCEP3_WT_male_27	29000000	0.969512	1		3353798_SCEP3_WT_male_50	Wild type	male	3		12500000	2	Wild type	male	8.87097
3353776_SCEP3_WT_male_28	21000000	0.706594	1		3353799_SCEP3_WT_male_51	Wild type	male	4		13500000	2	Wild type	male	2.41935
3353777_SCEP3_WT_male_29	25000000	0.838053	1		3353802_SCEP3_WT_male_54	Wild type	male	4		14500000	2	Wild type	male	0.806452
3353778_SCEP3_WT_male_30	12000000	0.41081	1		3353803_SCEP3_WT_male_55	Wild type	male	8		15500000	2	Wild type	male	4.03226
3353785_SCEP3_WT_male_37	17000000	0.575134	1		3353804_SCEP3_WT_male_56	Wild type	male	3		16500000	2	Wild type	male	5.64516
3353785_SCEP3_WT_male_37	23000000	0.772323	1		3353805_SCEP3_WT_male_57	Wild type	male	3		17500000	2	Wild type	male	4.03226
3353787_SCEP3_WT_male_39	6000000	0.213621	1		3353806_SCEP3_WT_male_58	Wild type	male	4		18500000	2	Wild type	male	6.45161
3353789_SCEP3_WT_male_41	11000000	0.377945	1		3353807_SCEP3_WT_male_59	Wild type	male	3		19500000	2	Wild type	male	4.03226
3353790_SCEP3_WT_male_42	8000000	0.279351	1		3353808_SCEP3_WT_male_60	Wild type	male	4		1500000	3	Wild type	male	10.4839
3353791_SCEP3_WT_male_43	18000000	0.607999	1		3353809_SCEP3_WT_male_61	Wild type	male	5		2500000	3	Wild type	male	6.45161
3353792_SCEP3_WT_male_44	21000000	0.706594	1		3353810_SCEP3_WT_male_62	Wild type	male	5		3500000	3	Wild type	male	4.03226
3353792_SCEP3_WT_male_44	29000000	0.969512	1		3353811_SCEP3_WT_male_63	Wild type	male	4		4500000	3	Wild type	male	1.6129
3353793_SCEP3_WT_male_45	1000000	0.0492972	1		3353812_SCEP3_WT_male_64	Wild type	male	3		5500000	3	Wild type	male	3.22581
3353793_SCEP3_WT_male_45	27000000	0.903783	1		3353813_SCEP3_WT_male_65	Wild type	male	4		6500000	3	Wild type	male	0.806452
3353793_SCEP3_WT_male_45	29000000	0.969512	1		3353814_SCEP3_WT_male_66	Wild type	male	3		7500000	3	Wild type	male	3.22581
3353795_SCEP3_WT_male_47	2000000	0.0821621	1		3353815_SCEP3_WT_male_67	Wild type	male	4		8500000	3	Wild type	male	1.6129
3353798_SCEP3_WT_male_50	23000000	0.772323	1		3353816_SCEP3_WT_male_68	Wild type	male	8		9500000	3	Wild type	male	4.83871
3353799_SCEP3_WT_male_51	12000000	0.41081	1		3353817_SCEP3_WT_male_69	Wild type	male	6		10500000	3	Wild type	male	7.25806
3353802_SCEP3_WT_male_54	1000000	0.0492972	1		3353818_SCEP3_WT_male_70	Wild type	male	3		11500000	3	Wild type	male	12.0968
3353803_SCEP3_WT_male_55	2000000	0.0821621	1		3353819_SCEP3_WT_male_71	Wild type	male	5		12500000	3	Wild type	male	0.806452
3353803_SCEP3_WT_male_55	28000000	0.936647	1		3353820_SCEP3_WT_male_72	Wild type	male	7		13500000	3	Wild type	male	1.6129
3353805_SCEP3_WT_male_57	10000000	0.345081	1		3353821_SCEP3_WT_male_73	Wild type	male	5		14500000	3	Wild type	male	0.806452
3353806_SCEP3_WT_male_58	5000000	0.180757	1		3353822_SCEP3_WT_male_74	Wild type	male	2		15500000	3	Wild type	male	1.6129
3353807_SCEP3_WT_male_59	29000000	0.969512	1		3353823_SCEP3_WT_male_75	Wild type	male	7		16500000	3	Wild type	male	6.45161
3353808_SCEP3_WT_male_60	28000000	0.936647	1		3353824_SCEP3_WT_male_76	Wild type	male	4		17500000	3	Wild type	male	5.64516
3353810_SCEP3_WT_male_62	24000000	0.805188	1		3353825_SCEP3_WT_male_77	Wild type	male	4		18500000	3	Wild type	male	7.25806
3353811_SCEP3_WT_male_63	9000000	0.312216	1		3353826_SCEP3_WT_male_78	Wild type	male	3		19500000	3	Wild type	male	4.03226
3353812_SCEP3_WT_male_64	27000000	0.903783	1		3353827_SCEP3_WT_male_79	Wild type	male	5		20500000	3	Wild type	male	1.6129
3353813_SCEP3_WT_male_65	12000000	0.41081	1		3353830_SCEP3_WT_male_82	Wild type	male	4		21500000	3	Wild type	male	1.6129
3353813_SCEP3_WT_male_65	27000000	0.903783	1		3353831_SCEP3_WT_male_83	Wild type	male	3		22500000	3	Wild type	male	1.6129
3353814_SCEP3_WT_male_66	21000000	0.706594	1		3353832_SCEP3_WT_male_84	Wild type	male	9		23500000	3	Wild type	male	2.41935
3353815_SCEP3_WT_male_67	1000000	0.0492972	1		3353833_SCEP3_WT_male_85	Wild type	male	4		1500000	4	Wild type	male	4.03226
3353816_SCEP3_WT_male_68	9000000	0.312216	1		3353834_SCEP3_WT_male_86	Wild type	male	4		2500000	4	Wild type	male	0
3353817_SCEP3_WT_male_69	3000000	0.115027	1		3353835_SCEP3_WT_male_87	Wild type	male	5		3500000	4	Wild type	male	0
3353817_SCEP3_WT_male_69	12000000	0.41081	1		3353836_SCEP3_WT_male_88	Wild type	male	13		4500000	4	Wild type	male	0
3353817_SCEP3_WT_male_69	28000000	0.936647	1		3353837_SCEP3_WT_male_89	Wild type	male	3		5500000	4	Wild type	male	5.64516
3353818_SCEP3_WT_male_70	20000000	0.673729	1		3353838_SCEP3_WT_male_90	Wild type	male	5		6500000	4	Wild type	male	8.06452
3353819_SCEP3_WT_male_71	23000000	0.772323	1		3353839_SCEP3_WT_male_91	Wild type	male	3		7500000	4	Wild type	male	8.87097
3353820_SCEP3_WT_male_72	1000000	0.0492972	1		3353840_SCEP3_WT_male_92	Wild type	male	8		8500000	4	Wild type	male	3.22581
3353820_SCEP3_WT_male_72	26000000	0.870918	1		3353841_SCEP3_WT_male_93	Wild type	male	9		9500000	4	Wild type	male	2.41935
3353821_SCEP3_WT_male_73	18000000	0.607999	1		3353842_SCEP3_WT_male_94	Wild type	male	4		10500000	4	Wild type	male	4.83871
3353822_SCEP3_WT_male_74	27000000	0.903783	1		3353843_SCEP3_WT_male_95	Wild type	male	4		11500000	4	Wild type	male	2.41935
3353823_SCEP3_WT_male_75	21000000	0.706594	1		3353845_SCEP3_WT_male_97	Wild type	male	7		12500000	4	Wild type	male	4.83871
3353824_SCEP3_WT_male_76	10000000	0.345081	1		3353846_SCEP3_WT_male_98	Wild type	male	6		13500000	4	Wild type	male	5.64516
3353824_SCEP3_WT_male_76	17000000	0.575134	1		3353847_SCEP3_WT_male_99	Wild type	male	6		14500000	4	Wild type	male	2.41935
3353825_SCEP3_WT_male_77	13000000	0.443675	1		3353848_SCEP3_WT_male_100	Wild type	male	3		15500000	4	Wild type	male	4.83871
3353825_SCEP3_WT_male_77	29000000	0.969512	1		3353849_SCEP3_WT_male_101	Wild type	male	4		16500000	4	Wild type	male	2.41935
3353827_SCEP3_WT_male_79	2000000	0.0821621	1		3353850_SCEP3_WT_male_102	Wild type	male	5		17500000	4	Wild type	male	7.25806
3353827_SCEP3_WT_male_79	11000000	0.377945	1		3353852_SCEP3_WT_male_104	Wild type	male	1		18500000	4	Wild type	male	6.45161
3353827_SCEP3_WT_male_79	27000000	0.903783	1		3353854_SCEP3_WT_male_106	Wild type	male	2		1500000	5	Wild type	male	4.83871
3353830_SCEP3_WT_male_82	9000000	0.312216	1		3353855_SCEP3_WT_male_107	Wild type	male	4		2500000	5	Wild type	male	4.03226
3353830_SCEP3_WT_male_82	29000000	0.969512	1		3353857_SCEP3_WT_male_109	Wild type	male	7		3500000	5	Wild type	male	2.41935
3353831_SCEP3_WT_male_83	5000000	0.180757	1		3353859_SCEP3_WT_male_111	Wild type	male	5		4500000	5	Wild type	male	2.41935
3353832_SCEP3_WT_male_84	17000000	0.575134	1		3353860_SCEP3_WT_male_112	Wild type	male	4		5500000	5	Wild type	male	6.45161
3353833_SCEP3_WT_male_85	8000000	0.279351	1		3353861_SCEP3_WT_male_113	Wild type	male	3		6500000	5	Wild type	male	3.22581
3353834_SCEP3_WT_male_86	1000000	0.0492972	1		3353862_SCEP3_WT_male_114	Wild type	male	5		7500000	5	Wild type	male	4.03226
3353835_SCEP3_WT_male_87	8000000	0.279351	1		3353863_SCEP3_WT_male_115	Wild type	male	8		8500000	5	Wild type	male	2.41935
3353835_SCEP3_WT_male_87	25000000	0.838053	1		3353864_SCEP3_WT_male_116	Wild type	male	4		9500000	5	Wild type	male	8.87097
3353836_SCEP3_WT_male_88	2000000	0.0821621	1		3353865_SCEP3_WT_male_117	Wild type	male	4		10500000	5	Wild type	male	8.87097
3353836_SCEP3_WT_male_88	3000000	0.115027	1		3353866_SCEP3_WT_male_118	Wild type	male	1		11500000	5	Wild type	male	2.41935
3353836_SCEP3_WT_male_88	4000000	0.147892	1		3353867_SCEP3_WT_male_119	Wild type	male	3		12500000	5	Wild type	male	0
3353836_SCEP3_WT_male_88	5000000	0.180757	1		3353868_SCEP3_WT_male_120	Wild type	male	5		13500000	5	Wild type	male	0.806452
3353836_SCEP3_WT_male_88	7000000	0.246486	1		3353869_SCEP3_WT_male_121	Wild type	male	5		14500000	5	Wild type	male	1.6129
3353837_SCEP3_WT_male_89	7000000	0.246486	1		3353871_SCEP3_WT_male_123	Wild type	male	5		15500000	5	Wild type	male	7.25806
3353838_SCEP3_WT_male_90	9000000	0.312216	1		3353873_SCEP3_WT_male_125	Wild type	male	7		16500000	5	Wild type	male	2.41935
3353838_SCEP3_WT_male_90	23000000	0.772323	1		3353874_SCEP3_WT_male_126	Wild type	male	3		17500000	5	Wild type	male	6.45161
3353840_SCEP3_WT_male_92	11000000	0.377945	1		3353875_SCEP3_WT_male_127	Wild type	male	5		18500000	5	Wild type	male	9.67742
3353840_SCEP3_WT_male_92	20000000	0.673729	1		3353876_SCEP3_WT_male_128	Wild type	male	7		19500000	5	Wild type	male	2.41935
3353841_SCEP3_WT_male_93	8000000	0.279351	1		3353877_SCEP3_WT_male_129	Wild type	male	3		20500000	5	Wild type	male	0.806452
3353841_SCEP3_WT_male_93	26000000	0.870918	1		3353878_SCEP3_WT_male_130	Wild type	male	3		21500000	5	Wild type	male	2.41935
3353845_SCEP3_WT_male_97	26000000	0.870918	1		3353879_SCEP3_WT_male_131	Wild type	male	3		22500000	5	Wild type	male	5.64516
3353846_SCEP3_WT_male_98	7000000	0.246486	1		3353880_SCEP3_WT_male_132	Wild type	male	7		23500000	5	Wild type	male	4.03226
3353855_SCEP3_WT_male_107	12000000	0.41081	1		3353881_SCEP3_WT_male_133	Wild type	male	5		24500000	5	Wild type	male	3.22581
3353857_SCEP3_WT_male_109	8000000	0.279351	1		3353882_SCEP3_WT_male_134	Wild type	male	5		25500000	5	Wild type	male	5.64516
3353857_SCEP3_WT_male_109	13000000	0.443675	1		3353883_SCEP3_WT_male_135	Wild type	male	5		26500000	5	Wild type	male	7.25806
3353857_SCEP3_WT_male_109	26000000	0.870918	1		3353884_SCEP3_WT_male_136	Wild type	male	3		1500000	1	Wild type	female	1.34529
3353859_SCEP3_WT_male_111	17000000	0.575134	1		3353885_SCEP3_WT_male_137	Wild type	male	3		2500000	1	Wild type	female	0.44843
3353860_SCEP3_WT_male_112	13000000	0.443675	1		3353886_SCEP3_WT_male_138	Wild type	male	4		3500000	1	Wild type	female	0
3353860_SCEP3_WT_male_112	24000000	0.805188	1		3353887_SCEP3_WT_male_139	Wild type	male	4		4500000	1	Wild type	female	2.24215
3353862_SCEP3_WT_male_114	28000000	0.936647	1		3353888_SCEP3_WT_male_140	Wild type	male	6		5500000	1	Wild type	female	3.13901
3353863_SCEP3_WT_male_115	23000000	0.772323	1		3353889_SCEP3_WT_male_141	Wild type	male	2		6500000	1	Wild type	female	2.24215
3353864_SCEP3_WT_male_116	11000000	0.377945	1		3353890_SCEP3_WT_male_142	Wild type	male	4		7500000	1	Wild type	female	2.69058
3353864_SCEP3_WT_male_116	28000000	0.936647	1		3353891_SCEP3_WT_male_143	Wild type	male	5		8500000	1	Wild type	female	5.38117
3353868_SCEP3_WT_male_120	18000000	0.607999	1		3353892_SCEP3_WT_female_1	Wild type	female	4		9500000	1	Wild type	female	4.03587
3353869_SCEP3_WT_male_121	17000000	0.575134	1		3353893_SCEP3_WT_female_2	Wild type	female	2		10500000	1	Wild type	female	2.24215
3353869_SCEP3_WT_male_121	26000000	0.870918	1		3353894_SCEP3_WT_female_3	Wild type	female	4		11500000	1	Wild type	female	3.13901
3353871_SCEP3_WT_male_123	12000000	0.41081	1		3353895_SCEP3_WT_female_4	Wild type	female	4		12500000	1	Wild type	female	4.93274
3353871_SCEP3_WT_male_123	27000000	0.903783	1		3353896_SCEP3_WT_female_5	Wild type	female	4		13500000	1	Wild type	female	4.4843
3353873_SCEP3_WT_male_125	13000000	0.443675	1		3353897_SCEP3_WT_female_6	Wild type	female	2		14500000	1	Wild type	female	2.24215
3353873_SCEP3_WT_male_125	25000000	0.838053	1		3353898_SCEP3_WT_female_7	Wild type	female	2		15500000	1	Wild type	female	1.34529
3353875_SCEP3_WT_male_127	19000000	0.640864	1		3353899_SCEP3_WT_female_8	Wild type	female	2		16500000	1	Wild type	female	2.24215
3353876_SCEP3_WT_male_128	1000000	0.0492972	1		3353900_SCEP3_WT_female_9	Wild type	female	3		17500000	1	Wild type	female	5.38117
3353876_SCEP3_WT_male_128	17000000	0.575134	1		3353901_SCEP3_WT_female_10	Wild type	female	5		18500000	1	Wild type	female	2.24215
3353877_SCEP3_WT_male_129	3000000	0.115027	1		3353902_SCEP3_WT_female_11	Wild type	female	4		19500000	1	Wild type	female	2.24215
3353877_SCEP3_WT_male_129	18000000	0.607999	1		3353903_SCEP3_WT_female_12	Wild type	female	2		20500000	1	Wild type	female	2.69058
3353878_SCEP3_WT_male_130	16000000	0.54227	1		3353904_SCEP3_WT_female_13	Wild type	female	2		21500000	1	Wild type	female	0.896861
3353879_SCEP3_WT_male_131	29000000	0.969512	1		3353905_SCEP3_WT_female_14	Wild type	female	5		22500000	1	Wild type	female	2.24215
3353880_SCEP3_WT_male_132	4000000	0.147892	1		3353906_SCEP3_WT_female_15	Wild type	female	5		23500000	1	Wild type	female	1.34529
3353880_SCEP3_WT_male_132	5000000	0.180757	1		3353907_SCEP3_WT_female_16	Wild type	female	6		24500000	1	Wild type	female	2.69058
3353880_SCEP3_WT_male_132	12000000	0.41081	1		3353910_SCEP3_WT_female_19	Wild type	female	3		25500000	1	Wild type	female	3.58744
3353881_SCEP3_WT_male_133	17000000	0.575134	1		3353911_SCEP3_WT_female_20	Wild type	female	4		26500000	1	Wild type	female	1.79372
3353882_SCEP3_WT_male_134	12000000	0.41081	1		3353912_SCEP3_WT_female_21	Wild type	female	3		27500000	1	Wild type	female	1.79372
3353882_SCEP3_WT_male_134	17000000	0.575134	1		3353913_SCEP3_WT_female_22	Wild type	female	1		28500000	1	Wild type	female	1.34529
3353882_SCEP3_WT_male_134	29000000	0.969512	1		3353914_SCEP3_WT_female_23	Wild type	female	4		29500000	1	Wild type	female	1.79372
3353883_SCEP3_WT_male_135	7000000	0.246486	1		3353915_SCEP3_WT_female_24	Wild type	female	4		30500000	1	Wild type	female	1.79372
3353883_SCEP3_WT_male_135	26000000	0.870918	1		3353916_SCEP3_WT_female_25	Wild type	female	1		1500000	2	Wild type	female	6.72646
3353884_SCEP3_WT_male_136	22000000	0.739459	1		3353918_SCEP3_WT_female_26	Wild type	female	2		2500000	2	Wild type	female	4.03587
3353884_SCEP3_WT_male_136	27000000	0.903783	1		3353919_SCEP3_WT_female_27	Wild type	female	3		3500000	2	Wild type	female	0.44843
3353886_SCEP3_WT_male_138	8000000	0.279351	1		3353920_SCEP3_WT_female_28	Wild type	female	7		4500000	2	Wild type	female	0.44843
3353888_SCEP3_WT_male_140	1000000	0.0492972	1		3353921_SCEP3_WT_female_29	Wild type	female	2		5500000	2	Wild type	female	0
3353890_SCEP3_WT_male_142	4000000	0.147892	1		3353923_SCEP3_WT_female_31	Wild type	female	5		6500000	2	Wild type	female	5.8296
3353890_SCEP3_WT_male_142	21000000	0.706594	1		3353926_SCEP3_WT_female_34	Wild type	female	3		7500000	2	Wild type	female	7.17489
3353891_SCEP3_WT_male_143	4000000	0.147892	1		3353927_SCEP3_WT_female_35	Wild type	female	5		8500000	2	Wild type	female	3.58744
3353891_SCEP3_WT_male_143	30000000	1.00238	1		3353928_SCEP3_WT_female_36	Wild type	female	3		9500000	2	Wild type	female	2.69058
3353892_SCEP3_WT_female_1	11000000	0.377945	1		3353929_SCEP3_WT_female_37	Wild type	female	0		10500000	2	Wild type	female	7.17489
3353894_SCEP3_WT_female_3	27000000	0.903783	1		3353930_SCEP3_WT_female_38	Wild type	female	4		11500000	2	Wild type	female	0
3353896_SCEP3_WT_female_5	17000000	0.575134	1		3353931_SCEP3_WT_female_39	Wild type	female	3		12500000	2	Wild type	female	5.38117
3353899_SCEP3_WT_female_8	17000000	0.575134	1		3353933_SCEP3_WT_female_41	Wild type	female	2		13500000	2	Wild type	female	0.44843
3353900_SCEP3_WT_female_9	18000000	0.607999	1		3353934_SCEP3_WT_female_42	Wild type	female	0		14500000	2	Wild type	female	1.34529
3353901_SCEP3_WT_female_10	18000000	0.607999	1		3353935_SCEP3_WT_female_43	Wild type	female	3		15500000	2	Wild type	female	0.44843
3353902_SCEP3_WT_female_11	8000000	0.279351	1		3353936_SCEP3_WT_female_44	Wild type	female	3		16500000	2	Wild type	female	0.896861
3353905_SCEP3_WT_female_14	5000000	0.180757	1		3353937_SCEP3_WT_female_45	Wild type	female	4		17500000	2	Wild type	female	1.34529
3353906_SCEP3_WT_female_15	8000000	0.279351	1		3353938_SCEP3_WT_female_46	Wild type	female	3		18500000	2	Wild type	female	1.34529
3353906_SCEP3_WT_female_15	16000000	0.54227	1		3353939_SCEP3_WT_female_47	Wild type	female	5		19500000	2	Wild type	female	1.79372
3353907_SCEP3_WT_female_16	19000000	0.640864	1		3353940_SCEP3_WT_female_48	Wild type	female	5		1500000	3	Wild type	female	0
3353910_SCEP3_WT_female_19	13000000	0.443675	1		3353941_SCEP3_WT_female_49	Wild type	female	1		2500000	3	Wild type	female	1.34529
3353911_SCEP3_WT_female_20	19000000	0.640864	1		3353942_SCEP3_WT_female_50	Wild type	female	5		3500000	3	Wild type	female	0.896861
3353914_SCEP3_WT_female_23	8000000	0.279351	1		3353943_SCEP3_WT_female_51	Wild type	female	2		4500000	3	Wild type	female	0
3353915_SCEP3_WT_female_24	14000000	0.47654	1		3353944_SCEP3_WT_female_52	Wild type	female	2		5500000	3	Wild type	female	2.69058
3353915_SCEP3_WT_female_24	15000000	0.509405	1		3353945_SCEP3_WT_female_53	Wild type	female	2		6500000	3	Wild type	female	1.79372
3353916_SCEP3_WT_female_25	12000000	0.41081	1		3353946_SCEP3_WT_female_54	Wild type	female	0		7500000	3	Wild type	female	0.44843
3353919_SCEP3_WT_female_27	9000000	0.312216	1		3353947_SCEP3_WT_female_55	Wild type	female	1		8500000	3	Wild type	female	4.03587
3353920_SCEP3_WT_female_28	9000000	0.312216	1		3353948_SCEP3_WT_female_56	Wild type	female	3		9500000	3	Wild type	female	8.07175
3353923_SCEP3_WT_female_31	12000000	0.41081	1		3353949_SCEP3_WT_female_57	Wild type	female	3		10500000	3	Wild type	female	4.03587
3353923_SCEP3_WT_female_31	13000000	0.443675	1		3353950_SCEP3_WT_female_58	Wild type	female	4		11500000	3	Wild type	female	8.07175
3353923_SCEP3_WT_female_31	14000000	0.47654	1		3353951_SCEP3_WT_female_59	Wild type	female	1		12500000	3	Wild type	female	1.34529
3353926_SCEP3_WT_female_34	27000000	0.903783	1		3353952_SCEP3_WT_female_60	Wild type	female	4		13500000	3	Wild type	female	0.44843
3353927_SCEP3_WT_female_35	16000000	0.54227	1		3353953_SCEP3_WT_female_61	Wild type	female	4		14500000	3	Wild type	female	0.896861
3353928_SCEP3_WT_female_36	5000000	0.180757	1		3353954_SCEP3_WT_female_62	Wild type	female	4		15500000	3	Wild type	female	2.69058
3353930_SCEP3_WT_female_38	14000000	0.47654	1		3353955_SCEP3_WT_female_63	Wild type	female	1		16500000	3	Wild type	female	8.96861
3353931_SCEP3_WT_female_39	21000000	0.706594	1		3353957_SCEP3_WT_female_64	Wild type	female	3		17500000	3	Wild type	female	3.13901
3353935_SCEP3_WT_female_43	25000000	0.838053	1		3353958_SCEP3_WT_female_65	Wild type	female	4		18500000	3	Wild type	female	4.93274
3353937_SCEP3_WT_female_45	7000000	0.246486	1		3353959_SCEP3_WT_female_66	Wild type	female	3		19500000	3	Wild type	female	1.34529
3353939_SCEP3_WT_female_47	16000000	0.54227	1		3353960_SCEP3_WT_female_67	Wild type	female	3		20500000	3	Wild type	female	1.34529
3353939_SCEP3_WT_female_47	17000000	0.575134	1		3353961_SCEP3_WT_female_68	Wild type	female	4		21500000	3	Wild type	female	1.34529
3353939_SCEP3_WT_female_47	20000000	0.673729	1		3353962_SCEP3_WT_female_69	Wild type	female	3		22500000	3	Wild type	female	0.44843
3353940_SCEP3_WT_female_48	14000000	0.47654	1		3353963_SCEP3_WT_female_70	Wild type	female	2		23500000	3	Wild type	female	0.896861
3353940_SCEP3_WT_female_48	15000000	0.509405	1		3353964_SCEP3_WT_female_71	Wild type	female	1		1500000	4	Wild type	female	6.27803
3353942_SCEP3_WT_female_50	10000000	0.345081	1		3353965_SCEP3_WT_female_72	Wild type	female	3		2500000	4	Wild type	female	0.44843
3353944_SCEP3_WT_female_52	16000000	0.54227	1		3353966_SCEP3_WT_female_73	Wild type	female	2		3500000	4	Wild type	female	0.44843
3353948_SCEP3_WT_female_56	7000000	0.246486	1		3353967_SCEP3_WT_female_74	Wild type	female	4		4500000	4	Wild type	female	0.44843
3353949_SCEP3_WT_female_57	12000000	0.41081	1		3353969_SCEP3_WT_female_76	Wild type	female	2		5500000	4	Wild type	female	4.93274
3353952_SCEP3_WT_female_60	13000000	0.443675	1		3353970_SCEP3_WT_female_77	Wild type	female	4		6500000	4	Wild type	female	11.2108
3353953_SCEP3_WT_female_61	21000000	0.706594	1		3353971_SCEP3_WT_female_78	Wild type	female	2		7500000	4	Wild type	female	5.8296
3353954_SCEP3_WT_female_62	18000000	0.607999	1		3353972_SCEP3_WT_female_79	Wild type	female	3		8500000	4	Wild type	female	4.4843
3353958_SCEP3_WT_female_65	9000000	0.312216	1		3353973_SCEP3_WT_female_80	Wild type	female	0		9500000	4	Wild type	female	1.79372
3353960_SCEP3_WT_female_67	9000000	0.312216	1		3353974_SCEP3_WT_female_81	Wild type	female	3		10500000	4	Wild type	female	4.93274
3353960_SCEP3_WT_female_67	25000000	0.838053	1		3353975_SCEP3_WT_female_82	Wild type	female	6		11500000	4	Wild type	female	4.03587
3353961_SCEP3_WT_female_68	12000000	0.41081	1		3353976_SCEP3_WT_female_83	Wild type	female	2		12500000	4	Wild type	female	1.79372
3353962_SCEP3_WT_female_69	20000000	0.673729	1		3353977_SCEP3_WT_female_84	Wild type	female	2		13500000	4	Wild type	female	1.79372
3353963_SCEP3_WT_female_70	7000000	0.246486	1		3353978_SCEP3_WT_female_85	Wild type	female	2		14500000	4	Wild type	female	2.69058
3353965_SCEP3_WT_female_72	19000000	0.640864	1		3353979_SCEP3_WT_female_86	Wild type	female	3		15500000	4	Wild type	female	0.44843
3353967_SCEP3_WT_female_74	7000000	0.246486	1		3353980_SCEP3_WT_female_87	Wild type	female	2		16500000	4	Wild type	female	0.896861
3353970_SCEP3_WT_female_77	16000000	0.54227	1		3353981_SCEP3_WT_female_88	Wild type	female	1		17500000	4	Wild type	female	0.896861
3353970_SCEP3_WT_female_77	30000000	1.00238	1		3353982_SCEP3_WT_female_89	Wild type	female	3		18500000	4	Wild type	female	1.79372
3353975_SCEP3_WT_female_82	25000000	0.838053	1		3353983_SCEP3_WT_female_90	Wild type	female	3		1500000	5	Wild type	female	0.44843
3353977_SCEP3_WT_female_84	26000000	0.870918	1		3353984_SCEP3_WT_female_91	Wild type	female	3		2500000	5	Wild type	female	1.79372
3353979_SCEP3_WT_female_86	8000000	0.279351	1		3353985_SCEP3_WT_female_92	Wild type	female	2		3500000	5	Wild type	female	0.896861
3353980_SCEP3_WT_female_87	17000000	0.575134	1		3353986_SCEP3_WT_female_93	Wild type	female	3		4500000	5	Wild type	female	0.44843
3353981_SCEP3_WT_female_88	22000000	0.739459	1		3353987_SCEP3_WT_female_94	Wild type	female	4		5500000	5	Wild type	female	1.79372
3353982_SCEP3_WT_female_89	26000000	0.870918	1		3353988_SCEP3_WT_female_95	Wild type	female	2		6500000	5	Wild type	female	5.38117
3353983_SCEP3_WT_female_90	27000000	0.903783	1		3353989_SCEP3_WT_female_96	Wild type	female	5		7500000	5	Wild type	female	4.4843
3353984_SCEP3_WT_female_91	10000000	0.345081	1		3353990_SCEP3_WT_female_97	Wild type	female	3		8500000	5	Wild type	female	3.58744
3353986_SCEP3_WT_female_93	17000000	0.575134	1		3353991_SCEP3_WT_female_98	Wild type	female	2		9500000	5	Wild type	female	5.8296
3353987_SCEP3_WT_female_94	13000000	0.443675	1		3353992_SCEP3_WT_female_99	Wild type	female	4		10500000	5	Wild type	female	5.38117
3353989_SCEP3_WT_female_96	1000000	0.0492972	1		3353993_SCEP3_WT_female_100	Wild type	female	2		11500000	5	Wild type	female	0.44843
3353990_SCEP3_WT_female_97	23000000	0.772323	1		3353994_SCEP3_WT_female_101	Wild type	female	5		12500000	5	Wild type	female	0.44843
3353991_SCEP3_WT_female_98	24000000	0.805188	1		3353995_SCEP3_WT_female_102	Wild type	female	2		13500000	5	Wild type	female	0.896861
3353991_SCEP3_WT_female_98	30000000	1.00238	1		3353996_SCEP3_WT_female_103	Wild type	female	1		14500000	5	Wild type	female	4.4843
3353992_SCEP3_WT_female_99	8000000	0.279351	1		3353997_SCEP3_WT_female_104	Wild type	female	1		15500000	5	Wild type	female	3.13901
3353992_SCEP3_WT_female_99	24000000	0.805188	1		3353998_SCEP3_WT_female_105	Wild type	female	2		16500000	5	Wild type	female	4.03587
3353994_SCEP3_WT_female_101	1000000	0.0492972	1		3354000_SCEP3_WT_female_107	Wild type	female	2		17500000	5	Wild type	female	0.44843
3353995_SCEP3_WT_female_102	26000000	0.870918	1		3354001_SCEP3_WT_female_108	Wild type	female	3		18500000	5	Wild type	female	2.69058
3353998_SCEP3_WT_female_105	20000000	0.673729	1		3354002_SCEP3_WT_female_109	Wild type	female	4		19500000	5	Wild type	female	3.13901
3353998_SCEP3_WT_female_105	28000000	0.936647	1		3354003_SCEP3_WT_female_110	Wild type	female	2		20500000	5	Wild type	female	0.896861
3354001_SCEP3_WT_female_108	20000000	0.673729	1		3354005_SCEP3_WT_female_112	Wild type	female	4		21500000	5	Wild type	female	1.79372
3354003_SCEP3_WT_female_110	23000000	0.772323	1		3354006_SCEP3_WT_female_113	Wild type	female	4		22500000	5	Wild type	female	1.34529
3354005_SCEP3_WT_female_112	14000000	0.47654	1		3354007_SCEP3_WT_female_114	Wild type	female	2		23500000	5	Wild type	female	0.896861
3354005_SCEP3_WT_female_112	15000000	0.509405	1		3354008_SCEP3_WT_female_115	Wild type	female	3		24500000	5	Wild type	female	1.79372
3354006_SCEP3_WT_female_113	29000000	0.969512	1		3354009_SCEP3_WT_female_116	Wild type	female	1		25500000	5	Wild type	female	2.24215
3354008_SCEP3_WT_female_115	22000000	0.739459	1		3354010_SCEP3_WT_female_117	Wild type	female	3		26500000	5	Wild type	female	2.24215
3354016_SCEP3_WT_female_123	2000000	0.0821621	1		3354011_SCEP3_WT_female_118	Wild type	female	2		1500000	1	scep3	male	6.61765
3354018_SCEP3_WT_female_125	17000000	0.575134	1		3354013_SCEP3_WT_female_120	Wild type	female	3		2500000	1	scep3	male	2.20588
3354019_SCEP3_WT_female_126	9000000	0.312216	1		3354014_SCEP3_WT_female_121	Wild type	female	1		3500000	1	scep3	male	2.94118
3354019_SCEP3_WT_female_126	22000000	0.739459	1		3354015_SCEP3_WT_female_122	Wild type	female	3		4500000	1	scep3	male	5.14706
3354021_SCEP3_WT_female_128	11000000	0.377945	1		3354016_SCEP3_WT_female_123	Wild type	female	3		5500000	1	scep3	male	5.14706
3354021_SCEP3_WT_female_128	25000000	0.838053	1		3354017_SCEP3_WT_female_124	Wild type	female	1		6500000	1	scep3	male	2.20588
3354023_SCEP3_WT_female_130	12000000	0.41081	1		3354018_SCEP3_WT_female_125	Wild type	female	3		7500000	1	scep3	male	3.67647
3354025_SCEP3_WT_female_132	6000000	0.213621	1		3354019_SCEP3_WT_female_126	Wild type	female	5		8500000	1	scep3	male	4.41176
3354025_SCEP3_WT_female_132	22000000	0.739459	1		3354021_SCEP3_WT_female_128	Wild type	female	5		9500000	1	scep3	male	5.14706
3354026_SCEP3_WT_female_133	10000000	0.345081	1		3354022_SCEP3_WT_female_129	Wild type	female	2		10500000	1	scep3	male	6.61765
3354029_SCEP3_WT_female_136	17000000	0.575134	1		3354023_SCEP3_WT_female_130	Wild type	female	3		11500000	1	scep3	male	7.35294
3354030_SCEP3_WT_female_137	27000000	0.903783	1		3354024_SCEP3_WT_female_131	Wild type	female	2		12500000	1	scep3	male	6.61765
3354031_SCEP3_WT_female_138	5000000	0.180757	1		3354025_SCEP3_WT_female_132	Wild type	female	4		13500000	1	scep3	male	3.67647
3354031_SCEP3_WT_female_138	19000000	0.640864	1		3354026_SCEP3_WT_female_133	Wild type	female	3		14500000	1	scep3	male	0
3354032_SCEP3_WT_female_139	18000000	0.607999	1		3354029_SCEP3_WT_female_136	Wild type	female	3		15500000	1	scep3	male	0
3354034_SCEP3_WT_female_141	5000000	0.180757	1		3354030_SCEP3_WT_female_137	Wild type	female	3		16500000	1	scep3	male	0
3354035_SCEP3_WT_female_142	4000000	0.147892	1		3354031_SCEP3_WT_female_138	Wild type	female	7		17500000	1	scep3	male	11.0294
3354035_SCEP3_WT_female_142	29000000	0.969512	1		3354032_SCEP3_WT_female_139	Wild type	female	3		18500000	1	scep3	male	8.08824
3354036_SCEP3_WT_female_143	17000000	0.575134	1		3354033_SCEP3_WT_female_140	Wild type	female	2		19500000	1	scep3	male	8.08824
3354037_SCEP3_WT_female_144	12000000	0.41081	1		3354034_SCEP3_WT_female_141	Wild type	female	2		20500000	1	scep3	male	9.55882
3354038_SCEP3_WT_female_145	10000000	0.345081	1		3354035_SCEP3_WT_female_142	Wild type	female	5		21500000	1	scep3	male	2.20588
3354039_SCEP3_WT_female_146	4000000	0.147892	1		3354036_SCEP3_WT_female_143	Wild type	female	3		22500000	1	scep3	male	0.735294
3354040_SCEP3_WT_female_147	26000000	0.870918	1		3354037_SCEP3_WT_female_144	Wild type	female	3		23500000	1	scep3	male	8.08824
3354041_SCEP3_WT_female_148	6000000	0.213621	1		3354038_SCEP3_WT_female_145	Wild type	female	3		24500000	1	scep3	male	8.08824
3354041_SCEP3_WT_female_148	25000000	0.838053	1		3354039_SCEP3_WT_female_146	Wild type	female	3		25500000	1	scep3	male	6.61765
3354042_SCEP3_WT_female_149	6000000	0.213621	1		3354040_SCEP3_WT_female_147	Wild type	female	2		26500000	1	scep3	male	6.61765
3354050_SCEP3_WT_female_157	11000000	0.377945	1		3354041_SCEP3_WT_female_148	Wild type	female	3		27500000	1	scep3	male	6.61765
3354051_SCEP3_WT_female_158	8000000	0.279351	1		3354042_SCEP3_WT_female_149	Wild type	female	2		28500000	1	scep3	male	7.35294
3354051_SCEP3_WT_female_158	25000000	0.838053	1		3354043_SCEP3_WT_female_150	Wild type	female	3		29500000	1	scep3	male	13.9706
3354053_SCEP3_WT_female_160	1000000	0.0492972	1		3354044_SCEP3_WT_female_151	Wild type	female	2		30500000	1	scep3	male	8.82353
3354053_SCEP3_WT_female_160	17000000	0.575134	1		3354045_SCEP3_WT_female_152	Wild type	female	3		1500000	2	scep3	male	13.9706
3354056_SCEP3_WT_female_163	13000000	0.443675	1		3354046_SCEP3_WT_female_153	Wild type	female	0		2500000	2	scep3	male	5.14706
3354057_SCEP3_WT_female_164	7000000	0.246486	1		3354047_SCEP3_WT_female_154	Wild type	female	1		3500000	2	scep3	male	0.735294
3354057_SCEP3_WT_female_164	30000000	1.00238	1		3354048_SCEP3_WT_female_155	Wild type	female	2		4500000	2	scep3	male	0.735294
3354058_SCEP3_WT_female_165	11000000	0.377945	1		3354049_SCEP3_WT_female_156	Wild type	female	5		5500000	2	scep3	male	1.47059
3354061_SCEP3_WT_female_167	12000000	0.41081	1		3354050_SCEP3_WT_female_157	Wild type	female	5		6500000	2	scep3	male	1.47059
3354063_SCEP3_WT_female_169	9000000	0.312216	1		3354051_SCEP3_WT_female_158	Wild type	female	4		7500000	2	scep3	male	8.82353
3354066_SCEP3_WT_female_172	8000000	0.279351	1		3354053_SCEP3_WT_female_160	Wild type	female	5		8500000	2	scep3	male	6.61765
3354070_SCEP3_WT_female_176	12000000	0.41081	1		3354054_SCEP3_WT_female_161	Wild type	female	3		9500000	2	scep3	male	3.67647
3354071_SCEP3_WT_female_177	17000000	0.575134	1		3354055_SCEP3_WT_female_162	Wild type	female	2		10500000	2	scep3	male	7.35294
3354072_SCEP3_WT_female_178	9000000	0.312216	1		3354056_SCEP3_WT_female_163	Wild type	female	2		11500000	2	scep3	male	9.55882
3354073_SCEP3_WT_female_179	11000000	0.377945	1		3354057_SCEP3_WT_female_164	Wild type	female	5		12500000	2	scep3	male	2.20588
3354074_SCEP3_WT_female_180	13000000	0.443675	1		3354058_SCEP3_WT_female_165	Wild type	female	4		13500000	2	scep3	male	7.35294
3354076_SCEP3_WT_female_182	17000000	0.575134	1		3354059_SCEP3_WT_female_166	Wild type	female	7		14500000	2	scep3	male	5.88235
3354076_SCEP3_WT_female_182	29000000	0.969512	1		3354061_SCEP3_WT_female_167	Wild type	female	3		15500000	2	scep3	male	6.61765
3354076_SCEP3_WT_female_182	30000000	1.00238	1		3354062_SCEP3_WT_female_168	Wild type	female	2		16500000	2	scep3	male	6.61765
3354077_SCEP3_WT_female_183	8000000	0.279351	1		3354063_SCEP3_WT_female_169	Wild type	female	2		17500000	2	scep3	male	2.94118
3354078_SCEP3_WT_female_184	24000000	0.805188	1		3354064_SCEP3_WT_female_170	Wild type	female	2		18500000	2	scep3	male	2.20588
3354080_SCEP3_WT_female_186	11000000	0.377945	1		3354065_SCEP3_WT_female_171	Wild type	female	2		19500000	2	scep3	male	9.55882
3354084_SCEP3_WT_female_190	4000000	0.147892	1		3354066_SCEP3_WT_female_172	Wild type	female	4		1500000	3	scep3	male	4.41176
3354084_SCEP3_WT_female_190	5000000	0.180757	1		3354067_SCEP3_WT_female_173	Wild type	female	3		2500000	3	scep3	male	4.41176
3354084_SCEP3_WT_female_190	8000000	0.279351	1		3354068_SCEP3_WT_female_174	Wild type	female	4		3500000	3	scep3	male	4.41176
3354086_SCEP3_WT_female_192	8000000	0.279351	1		3354069_SCEP3_WT_female_175	Wild type	female	2		4500000	3	scep3	male	5.88235
3354087_SCEP3_WT_female_193	12000000	0.41081	1		3354070_SCEP3_WT_female_176	Wild type	female	3		5500000	3	scep3	male	6.61765
3354087_SCEP3_WT_female_193	28000000	0.936647	1		3354071_SCEP3_WT_female_177	Wild type	female	2		6500000	3	scep3	male	3.67647
3354088_SCEP3_WT_female_194	12000000	0.41081	1		3354072_SCEP3_WT_female_178	Wild type	female	2		7500000	3	scep3	male	5.14706
3354092_SCEP3_WT_female_198	22000000	0.739459	1		3354073_SCEP3_WT_female_179	Wild type	female	4		8500000	3	scep3	male	7.35294
3354092_SCEP3_WT_female_198	28000000	0.936647	1		3354074_SCEP3_WT_female_180	Wild type	female	2		9500000	3	scep3	male	5.88235
3354093_SCEP3_WT_female_199	7000000	0.246486	1		3354075_SCEP3_WT_female_181	Wild type	female	4		10500000	3	scep3	male	4.41176
3354094_SCEP3_WT_female_200	24000000	0.805188	1		3354076_SCEP3_WT_female_182	Wild type	female	5		11500000	3	scep3	male	3.67647
3354096_SCEP3_WT_female_202	24000000	0.805188	1		3354077_SCEP3_WT_female_183	Wild type	female	1		12500000	3	scep3	male	0.735294
3354097_SCEP3_WT_female_203	29000000	0.969512	1		3354078_SCEP3_WT_female_184	Wild type	female	4		13500000	3	scep3	male	0.735294
3354099_SCEP3_WT_female_205	4000000	0.147892	1		3354079_SCEP3_WT_female_185	Wild type	female	1		14500000	3	scep3	male	0.735294
3354100_SCEP3_WT_female_206	8000000	0.279351	1		3354080_SCEP3_WT_female_186	Wild type	female	3		15500000	3	scep3	male	0
3354101_SCEP3_WT_female_207	6000000	0.213621	1		3354081_SCEP3_WT_female_187	Wild type	female	4		16500000	3	scep3	male	5.88235
3354101_SCEP3_WT_female_207	9000000	0.312216	1		3354082_SCEP3_WT_female_188	Wild type	female	1		17500000	3	scep3	male	4.41176
3354105_SCEP3_WT_female_211	11000000	0.377945	1		3354083_SCEP3_WT_female_189	Wild type	female	1		18500000	3	scep3	male	6.61765
3354105_SCEP3_WT_female_211	19000000	0.640864	1		3354084_SCEP3_WT_female_190	Wild type	female	11		19500000	3	scep3	male	10.2941
3354107_SCEP3_WT_female_213	12000000	0.41081	1		3354085_SCEP3_WT_female_191	Wild type	female	3		20500000	3	scep3	male	0.735294
3354108_SCEP3_WT_female_214	5000000	0.180757	1		3354086_SCEP3_WT_female_192	Wild type	female	4		21500000	3	scep3	male	6.61765
3354108_SCEP3_WT_female_214	23000000	0.772323	1		3354087_SCEP3_WT_female_193	Wild type	female	5		22500000	3	scep3	male	6.61765
3354109_SCEP3_WT_female_215	5000000	0.180757	1		3354088_SCEP3_WT_female_194	Wild type	female	4		23500000	3	scep3	male	3.67647
3354111_SCEP3_WT_female_217	6000000	0.213621	1		3354089_SCEP3_WT_female_195	Wild type	female	1		1500000	4	scep3	male	17.6471
3354111_SCEP3_WT_female_217	24000000	0.805188	1		3354090_SCEP3_WT_female_196	Wild type	female	1		2500000	4	scep3	male	1.47059
3354113_SCEP3_WT_female_219	10000000	0.345081	1		3354091_SCEP3_WT_female_197	Wild type	female	1		3500000	4	scep3	male	1.47059
3354114_SCEP3_WT_female_220	18000000	0.607999	1		3354092_SCEP3_WT_female_198	Wild type	female	4		4500000	4	scep3	male	1.47059
3354115_SCEP3_WT_female_221	20000000	0.673729	1		3354093_SCEP3_WT_female_199	Wild type	female	9		5500000	4	scep3	male	3.67647
3354118_SCEP3_WT_female_224	4000000	0.147892	1		3354094_SCEP3_WT_female_200	Wild type	female	4		6500000	4	scep3	male	5.14706
3354118_SCEP3_WT_female_224	25000000	0.838053	1		3354095_SCEP3_WT_female_201	Wild type	female	2		7500000	4	scep3	male	5.88235
3354119_SCEP3_WT_female_225	25000000	0.838053	1		3354096_SCEP3_WT_female_202	Wild type	female	4		8500000	4	scep3	male	4.41176
3354120_SCEP3_WT_female_226	13000000	0.443675	1		3354097_SCEP3_WT_female_203	Wild type	female	3		9500000	4	scep3	male	4.41176
3354121_SCEP3_WT_female_227	13000000	0.443675	1		3354098_SCEP3_WT_female_204	Wild type	female	2		10500000	4	scep3	male	10.2941
3354122_SCEP3_WT_female_228	13000000	0.443675	1		3354099_SCEP3_WT_female_205	Wild type	female	5		11500000	4	scep3	male	7.35294
3354123_SCEP3_WT_female_229	8000000	0.279351	1		3354100_SCEP3_WT_female_206	Wild type	female	4		12500000	4	scep3	male	5.88235
3354126_SCEP3_WT_female_232	17000000	0.575134	1		3354101_SCEP3_WT_female_207	Wild type	female	8		13500000	4	scep3	male	4.41176
3354127_SCEP3_WT_female_233	9000000	0.312216	1		3354102_SCEP3_WT_female_208	Wild type	female	1		14500000	4	scep3	male	4.41176
3354130_SCEP3_WT_female_236	13000000	0.443675	1		3354103_SCEP3_WT_female_209	Wild type	female	0		15500000	4	scep3	male	4.41176
3354131_SCEP3_WT_female_237	20000000	0.673729	1		3354104_SCEP3_WT_female_210	Wild type	female	1		16500000	4	scep3	male	3.67647
3354132_SCEP3_HO_male_1	29000000	0.969512	1		3354105_SCEP3_WT_female_211	Wild type	female	5		17500000	4	scep3	male	9.55882
3354132_SCEP3_HO_male_1	30000000	1.00238	1		3354106_SCEP3_WT_female_212	Wild type	female	2		18500000	4	scep3	male	5.14706
3354134_SCEP3_HO_male_3	28000000	0.936647	1		3354107_SCEP3_WT_female_213	Wild type	female	3		1500000	5	scep3	male	8.82353
3354135_SCEP3_HO_male_4	27000000	0.903783	1		3354108_SCEP3_WT_female_214	Wild type	female	4		2500000	5	scep3	male	5.88235
3354137_SCEP3_HO_male_6	6000000	0.213621	1		3354109_SCEP3_WT_female_215	Wild type	female	6		3500000	5	scep3	male	4.41176
3354137_SCEP3_HO_male_6	13000000	0.443675	1		3354110_SCEP3_WT_female_216	Wild type	female	1		4500000	5	scep3	male	4.41176
3354137_SCEP3_HO_male_6	25000000	0.838053	1		3354111_SCEP3_WT_female_217	Wild type	female	4		5500000	5	scep3	male	2.20588
3354137_SCEP3_HO_male_6	26000000	0.870918	1		3354112_SCEP3_WT_female_218	Wild type	female	2		6500000	5	scep3	male	1.47059
3354138_SCEP3_HO_male_7	29000000	0.969512	1		3354113_SCEP3_WT_female_219	Wild type	female	3		7500000	5	scep3	male	3.67647
3354139_SCEP3_HO_male_8	17000000	0.575134	1		3354114_SCEP3_WT_female_220	Wild type	female	2		8500000	5	scep3	male	5.88235
3354139_SCEP3_HO_male_8	19000000	0.640864	1		3354115_SCEP3_WT_female_221	Wild type	female	5		9500000	5	scep3	male	8.08824
3354140_SCEP3_HO_male_9	17000000	0.575134	1		3354116_SCEP3_WT_female_222	Wild type	female	0		10500000	5	scep3	male	2.20588
3354141_SCEP3_HO_male_10	23000000	0.772323	1		3354117_SCEP3_WT_female_223	Wild type	female	1		11500000	5	scep3	male	0
3354141_SCEP3_HO_male_10	25000000	0.838053	1		3354118_SCEP3_WT_female_224	Wild type	female	5		12500000	5	scep3	male	0.735294
3354141_SCEP3_HO_male_10	30000000	1.00238	1		3354119_SCEP3_WT_female_225	Wild type	female	3		13500000	5	scep3	male	1.47059
3354142_SCEP3_HO_male_11	3000000	0.115027	1		3354120_SCEP3_WT_female_226	Wild type	female	4		14500000	5	scep3	male	1.47059
3354142_SCEP3_HO_male_11	22000000	0.739459	1		3354121_SCEP3_WT_female_227	Wild type	female	2		15500000	5	scep3	male	2.94118
3354143_SCEP3_HO_male_12	7000000	0.246486	1		3354122_SCEP3_WT_female_228	Wild type	female	2		16500000	5	scep3	male	8.82353
3354143_SCEP3_HO_male_12	11000000	0.377945	1		3354123_SCEP3_WT_female_229	Wild type	female	4		17500000	5	scep3	male	7.35294
3354143_SCEP3_HO_male_12	19000000	0.640864	1		3354124_SCEP3_WT_female_230	Wild type	female	4		18500000	5	scep3	male	8.82353
3354143_SCEP3_HO_male_12	30000000	1.00238	1		3354125_SCEP3_WT_female_231	Wild type	female	4		19500000	5	scep3	male	8.82353
3354144_SCEP3_HO_male_13	13000000	0.443675	1		3354126_SCEP3_WT_female_232	Wild type	female	4		20500000	5	scep3	male	2.20588
3354144_SCEP3_HO_male_13	17000000	0.575134	1		3354127_SCEP3_WT_female_233	Wild type	female	2		21500000	5	scep3	male	2.94118
3354145_SCEP3_HO_male_14	5000000	0.180757	1		3354128_SCEP3_WT_female_234	Wild type	female	0		22500000	5	scep3	male	2.94118
3354145_SCEP3_HO_male_14	17000000	0.575134	1		3354129_SCEP3_WT_female_235	Wild type	female	1		23500000	5	scep3	male	11.0294
3354145_SCEP3_HO_male_14	24000000	0.805188	1		3354130_SCEP3_WT_female_236	Wild type	female	5		24500000	5	scep3	male	6.61765
3354145_SCEP3_HO_male_14	26000000	0.870918	1		3354131_SCEP3_WT_female_237	Wild type	female	3		25500000	5	scep3	male	5.88235
3354146_SCEP3_HO_male_15	17000000	0.575134	1		3354132_SCEP3_HO_male_1	scep3	male	11		26500000	5	scep3	male	6.61765
3354146_SCEP3_HO_male_15	29000000	0.969512	1		3354133_SCEP3_HO_male_2	scep3	male	5		1500000	1	scep3	female	4.47761
3354147_SCEP3_HO_male_16	10000000	0.345081	1		3354134_SCEP3_HO_male_3	scep3	male	5		2500000	1	scep3	female	3.48259
3354148_SCEP3_HO_male_17	18000000	0.607999	1		3354135_SCEP3_HO_male_4	scep3	male	7		3500000	1	scep3	female	4.97512
3354148_SCEP3_HO_male_17	21000000	0.706594	1		3354136_SCEP3_HO_male_5	scep3	male	6		4500000	1	scep3	female	9.95025
3354150_SCEP3_HO_male_19	3000000	0.115027	1		3354137_SCEP3_HO_male_6	scep3	male	10		5500000	1	scep3	female	11.4428
3354152_SCEP3_HO_male_21	17000000	0.575134	1		3354138_SCEP3_HO_male_7	scep3	male	2		6500000	1	scep3	female	5.47264
3354153_SCEP3_HO_male_22	9000000	0.312216	1		3354139_SCEP3_HO_male_8	scep3	male	5		7500000	1	scep3	female	6.96517
3354153_SCEP3_HO_male_22	17000000	0.575134	1		3354140_SCEP3_HO_male_9	scep3	male	5		8500000	1	scep3	female	4.97512
3354153_SCEP3_HO_male_22	23000000	0.772323	1		3354141_SCEP3_HO_male_10	scep3	male	6		9500000	1	scep3	female	3.48259
3354153_SCEP3_HO_male_22	26000000	0.870918	1		3354142_SCEP3_HO_male_11	scep3	male	5		10500000	1	scep3	female	5.47264
3354155_SCEP3_HO_male_24	29000000	0.969512	1		3354143_SCEP3_HO_male_12	scep3	male	8		11500000	1	scep3	female	3.48259
3354156_SCEP3_HO_male_25	4000000	0.147892	1		3354144_SCEP3_HO_male_13	scep3	male	3		12500000	1	scep3	female	3.48259
3354156_SCEP3_HO_male_25	11000000	0.377945	1		3354145_SCEP3_HO_male_14	scep3	male	7		13500000	1	scep3	female	1.49254
3354156_SCEP3_HO_male_25	24000000	0.805188	1		3354146_SCEP3_HO_male_15	scep3	male	5		14500000	1	scep3	female	4.47761
3354157_SCEP3_HO_male_26	20000000	0.673729	1		3354147_SCEP3_HO_male_16	scep3	male	6		15500000	1	scep3	female	3.9801
3354159_SCEP3_HO_male_28	5000000	0.180757	1		3354148_SCEP3_HO_male_17	scep3	male	8		16500000	1	scep3	female	1.49254
3354159_SCEP3_HO_male_28	20000000	0.673729	1		3354149_SCEP3_HO_male_18	scep3	male	6		17500000	1	scep3	female	3.48259
3354159_SCEP3_HO_male_28	28000000	0.936647	1		3354150_SCEP3_HO_male_19	scep3	male	4		18500000	1	scep3	female	7.46269
3354159_SCEP3_HO_male_28	30000000	1.00238	1		3354151_SCEP3_HO_male_20	scep3	male	4		19500000	1	scep3	female	6.96517
3354160_SCEP3_HO_male_29	12000000	0.41081	1		3354152_SCEP3_HO_male_21	scep3	male	2		20500000	1	scep3	female	7.9602
3354160_SCEP3_HO_male_29	26000000	0.870918	1		3354153_SCEP3_HO_male_22	scep3	male	5		21500000	1	scep3	female	4.97512
3354160_SCEP3_HO_male_29	29000000	0.969512	1		3354154_SCEP3_HO_male_23	scep3	male	6		22500000	1	scep3	female	3.48259
3354161_SCEP3_HO_male_30	9000000	0.312216	1		3354155_SCEP3_HO_male_24	scep3	male	2		23500000	1	scep3	female	2.98507
3354161_SCEP3_HO_male_30	18000000	0.607999	1		3354156_SCEP3_HO_male_25	scep3	male	9		24500000	1	scep3	female	7.9602
3354161_SCEP3_HO_male_30	23000000	0.772323	1		3354157_SCEP3_HO_male_26	scep3	male	4		25500000	1	scep3	female	8.45771
3354161_SCEP3_HO_male_30	24000000	0.805188	1		3354158_SCEP3_HO_male_27	scep3	male	11		26500000	1	scep3	female	5.97015
3354163_SCEP3_HO_male_32	11000000	0.377945	1		3354159_SCEP3_HO_male_28	scep3	male	8		27500000	1	scep3	female	6.96517
3354163_SCEP3_HO_male_32	25000000	0.838053	1		3354160_SCEP3_HO_male_29	scep3	male	6		28500000	1	scep3	female	7.46269
3354166_SCEP3_HO_male_34	11000000	0.377945	1		3354161_SCEP3_HO_male_30	scep3	male	6		29500000	1	scep3	female	10.9453
3354166_SCEP3_HO_male_34	29000000	0.969512	1		3354162_SCEP3_HO_male_31	scep3	male	5		30500000	1	scep3	female	3.9801
3354167_SCEP3_HO_male_35	20000000	0.673729	1		3354163_SCEP3_HO_male_32	scep3	male	5		1500000	2	scep3	female	6.46766
3354167_SCEP3_HO_male_35	25000000	0.838053	1		3354165_SCEP3_HO_male_33	scep3	male	3		2500000	2	scep3	female	1.49254
3354168_SCEP3_HO_male_36	20000000	0.673729	1		3354166_SCEP3_HO_male_34	scep3	male	7		3500000	2	scep3	female	0.995025
3354168_SCEP3_HO_male_36	24000000	0.805188	1		3354167_SCEP3_HO_male_35	scep3	male	8		4500000	2	scep3	female	0
3354169_SCEP3_HO_male_37	1000000	0.0492972	1		3354168_SCEP3_HO_male_36	scep3	male	4		5500000	2	scep3	female	0
3354171_SCEP3_HO_male_39	18000000	0.607999	1		3354169_SCEP3_HO_male_37	scep3	male	6		6500000	2	scep3	female	0.995025
3354172_SCEP3_HO_male_40	8000000	0.279351	1		3354170_SCEP3_HO_male_38	scep3	male	5		7500000	2	scep3	female	5.97015
3354173_SCEP3_HO_male_41	29000000	0.969512	1		3354171_SCEP3_HO_male_39	scep3	male	6		8500000	2	scep3	female	9.45274
3354174_SCEP3_HO_male_42	10000000	0.345081	1		3354172_SCEP3_HO_male_40	scep3	male	5		9500000	2	scep3	female	3.48259
3354175_SCEP3_HO_male_43	29000000	0.969512	1		3354173_SCEP3_HO_male_41	scep3	male	6		10500000	2	scep3	female	6.96517
3354176_SCEP3_HO_male_44	20000000	0.673729	1		3354174_SCEP3_HO_male_42	scep3	male	3		11500000	2	scep3	female	3.9801
3354176_SCEP3_HO_male_44	25000000	0.838053	1		3354175_SCEP3_HO_male_43	scep3	male	4		12500000	2	scep3	female	4.97512
3354176_SCEP3_HO_male_44	29000000	0.969512	1		3354176_SCEP3_HO_male_44	scep3	male	5		13500000	2	scep3	female	4.97512
3354177_SCEP3_HO_male_45	18000000	0.607999	1		3354177_SCEP3_HO_male_45	scep3	male	9		14500000	2	scep3	female	6.46766
3354177_SCEP3_HO_male_45	24000000	0.805188	1		3354178_SCEP3_HO_male_46	scep3	male	4		15500000	2	scep3	female	4.97512
3354177_SCEP3_HO_male_45	30000000	1.00238	1		3354179_SCEP3_HO_male_47	scep3	male	7		16500000	2	scep3	female	5.47264
3354178_SCEP3_HO_male_46	19000000	0.640864	1		3354180_SCEP3_HO_male_48	scep3	male	4		17500000	2	scep3	female	5.47264
3354179_SCEP3_HO_male_47	2000000	0.0821621	1		3354181_SCEP3_HO_male_49	scep3	male	9		18500000	2	scep3	female	6.46766
3354179_SCEP3_HO_male_47	19000000	0.640864	1		3354182_SCEP3_HO_male_50	scep3	male	8		19500000	2	scep3	female	4.97512
3354179_SCEP3_HO_male_47	28000000	0.936647	1		3354183_SCEP3_HO_male_51	scep3	male	7		1500000	3	scep3	female	4.97512
3354179_SCEP3_HO_male_47	30000000	1.00238	1		3354184_SCEP3_HO_male_52	scep3	male	9		2500000	3	scep3	female	5.47264
3354180_SCEP3_HO_male_48	3000000	0.115027	1		3354188_SCEP3_HO_male_56	scep3	male	6		3500000	3	scep3	female	4.97512
3354180_SCEP3_HO_male_48	21000000	0.706594	1		3354189_SCEP3_HO_male_57	scep3	male	5		4500000	3	scep3	female	9.45274
3354181_SCEP3_HO_male_49	5000000	0.180757	1		3354190_SCEP3_HO_male_58	scep3	male	3		5500000	3	scep3	female	8.45771
3354181_SCEP3_HO_male_49	10000000	0.345081	1		3354191_SCEP3_HO_male_59	scep3	male	5		6500000	3	scep3	female	6.96517
3354181_SCEP3_HO_male_49	12000000	0.41081	1		3354192_SCEP3_HO_male_60	scep3	male	7		7500000	3	scep3	female	6.96517
3354182_SCEP3_HO_male_50	24000000	0.805188	1		3354193_SCEP3_HO_male_61	scep3	male	6		8500000	3	scep3	female	6.96517
3354182_SCEP3_HO_male_50	25000000	0.838053	1		3354194_SCEP3_HO_male_62	scep3	male	4		9500000	3	scep3	female	7.46269
3354183_SCEP3_HO_male_51	20000000	0.673729	1		3354195_SCEP3_HO_male_63	scep3	male	8		10500000	3	scep3	female	7.9602
3354183_SCEP3_HO_male_51	24000000	0.805188	1		3354196_SCEP3_HO_male_64	scep3	male	4		11500000	3	scep3	female	0.995025
3354184_SCEP3_HO_male_52	9000000	0.312216	1		3354197_SCEP3_HO_male_65	scep3	male	7		12500000	3	scep3	female	0
3354184_SCEP3_HO_male_52	23000000	0.772323	1		3354198_SCEP3_HO_male_66	scep3	male	10		13500000	3	scep3	female	0.497512
3354184_SCEP3_HO_male_52	30000000	1.00238	1		3354200_SCEP3_HO_male_68	scep3	male	8		14500000	3	scep3	female	0.995025
3354188_SCEP3_HO_male_56	7000000	0.246486	1		3354201_SCEP3_HO_male_69	scep3	male	3		15500000	3	scep3	female	0
3354189_SCEP3_HO_male_57	7000000	0.246486	1		3354202_SCEP3_HO_male_70	scep3	male	6		16500000	3	scep3	female	0.995025
3354189_SCEP3_HO_male_57	13000000	0.443675	1		3354203_SCEP3_HO_male_71	scep3	male	5		17500000	3	scep3	female	3.9801
3354191_SCEP3_HO_male_59	25000000	0.838053	1		3354204_SCEP3_HO_male_72	scep3	male	7		18500000	3	scep3	female	11.9403
3354192_SCEP3_HO_male_60	7000000	0.246486	1		3354205_SCEP3_HO_male_73	scep3	male	2		19500000	3	scep3	female	8.45771
3354192_SCEP3_HO_male_60	10000000	0.345081	1		3354206_SCEP3_HO_male_74	scep3	male	6		20500000	3	scep3	female	8.95522
3354192_SCEP3_HO_male_60	11000000	0.377945	1		3354207_SCEP3_HO_male_75	scep3	male	6		21500000	3	scep3	female	8.95522
3354193_SCEP3_HO_male_61	19000000	0.640864	1		3354208_SCEP3_HO_male_76	scep3	male	5		22500000	3	scep3	female	3.48259
3354195_SCEP3_HO_male_63	1000000	0.0492972	1		3354209_SCEP3_HO_male_77	scep3	male	4		23500000	3	scep3	female	5.97015
3354196_SCEP3_HO_male_64	12000000	0.41081	1		3354210_SCEP3_HO_male_78	scep3	male	7		1500000	4	scep3	female	8.95522
3354197_SCEP3_HO_male_65	8000000	0.279351	1		3354211_SCEP3_HO_male_79	scep3	male	21		2500000	4	scep3	female	1.99005
3354197_SCEP3_HO_male_65	13000000	0.443675	1		3354212_SCEP3_HO_male_80	scep3	male	7		3500000	4	scep3	female	0.995025
3354198_SCEP3_HO_male_66	1000000	0.0492972	1		3354213_SCEP3_HO_male_81	scep3	male	8		4500000	4	scep3	female	0.497512
3354198_SCEP3_HO_male_66	6000000	0.213621	1		3354214_SCEP3_HO_male_82	scep3	male	5		5500000	4	scep3	female	0.497512
3354198_SCEP3_HO_male_66	10000000	0.345081	1		3354215_SCEP3_HO_male_83	scep3	male	5		6500000	4	scep3	female	0.497512
3354200_SCEP3_HO_male_68	28000000	0.936647	1		3354216_SCEP3_HO_male_84	scep3	male	8		7500000	4	scep3	female	5.97015
3354203_SCEP3_HO_male_71	12000000	0.41081	1		3354217_SCEP3_HO_male_85	scep3	male	3		8500000	4	scep3	female	6.46766
3354203_SCEP3_HO_male_71	28000000	0.936647	1		3354218_SCEP3_HO_male_86	scep3	male	8		9500000	4	scep3	female	4.97512
3354203_SCEP3_HO_male_71	30000000	1.00238	1		3354219_SCEP3_HO_male_87	scep3	male	4		10500000	4	scep3	female	8.45771
3354206_SCEP3_HO_male_74	17000000	0.575134	1		3354220_SCEP3_HO_male_88	scep3	male	10		11500000	4	scep3	female	4.47761
3354207_SCEP3_HO_male_75	4000000	0.147892	1		3354221_SCEP3_HO_male_89	scep3	male	4		12500000	4	scep3	female	9.45274
3354207_SCEP3_HO_male_75	21000000	0.706594	1		3354222_SCEP3_HO_male_90	scep3	male	8		13500000	4	scep3	female	7.9602
3354208_SCEP3_HO_male_76	27000000	0.903783	1		3354223_SCEP3_HO_male_91	scep3	male	6		14500000	4	scep3	female	7.9602
3354210_SCEP3_HO_male_78	27000000	0.903783	1		3354224_SCEP3_HO_male_92	scep3	male	11		15500000	4	scep3	female	4.97512
3354211_SCEP3_HO_male_79	10000000	0.345081	1		3354225_SCEP3_HO_male_93	scep3	male	8		16500000	4	scep3	female	3.9801
3354211_SCEP3_HO_male_79	11000000	0.377945	1		3354226_SCEP3_HO_male_94	scep3	male	6		17500000	4	scep3	female	7.9602
3354211_SCEP3_HO_male_79	19000000	0.640864	1		3354227_SCEP3_HO_male_95	scep3	male	6		18500000	4	scep3	female	3.48259
3354211_SCEP3_HO_male_79	29000000	0.969512	1		3354228_SCEP3_HO_male_96	scep3	male	4		1500000	5	scep3	female	8.95522
3354212_SCEP3_HO_male_80	18000000	0.607999	1		3354229_SCEP3_HO_male_97	scep3	male	7		2500000	5	scep3	female	5.47264
3354212_SCEP3_HO_male_80	23000000	0.772323	1		3354230_SCEP3_HO_male_98	scep3	male	2		3500000	5	scep3	female	9.95025
3354212_SCEP3_HO_male_80	26000000	0.870918	1		3354231_SCEP3_HO_male_99	scep3	male	5		4500000	5	scep3	female	3.9801
3354212_SCEP3_HO_male_80	29000000	0.969512	1		3354232_SCEP3_HO_male_100	scep3	male	3		5500000	5	scep3	female	9.45274
3354213_SCEP3_HO_male_81	23000000	0.772323	1		3354233_SCEP3_HO_male_101	scep3	male	5		6500000	5	scep3	female	4.47761
3354213_SCEP3_HO_male_81	26000000	0.870918	1		3354234_SCEP3_HO_male_102	scep3	male	9		7500000	5	scep3	female	5.97015
3354214_SCEP3_HO_male_82	17000000	0.575134	1		3354235_SCEP3_HO_male_103	scep3	male	9		8500000	5	scep3	female	3.48259
3354215_SCEP3_HO_male_83	6000000	0.213621	1		3354236_SCEP3_HO_male_104	scep3	male	4		9500000	5	scep3	female	5.47264
3354215_SCEP3_HO_male_83	10000000	0.345081	1		3354237_SCEP3_HO_male_105	scep3	male	7		10500000	5	scep3	female	2.48756
3354216_SCEP3_HO_male_84	1000000	0.0492972	1		3354238_SCEP3_HO_male_106	scep3	male	2		11500000	5	scep3	female	0.497512
3354216_SCEP3_HO_male_84	4000000	0.147892	1		3354239_SCEP3_HO_male_107	scep3	male	5		12500000	5	scep3	female	0
3354216_SCEP3_HO_male_84	26000000	0.870918	1		3354240_SCEP3_HO_male_108	scep3	male	5		13500000	5	scep3	female	0
3354217_SCEP3_HO_male_85	5000000	0.180757	1		3354241_SCEP3_HO_male_109	scep3	male	5		14500000	5	scep3	female	2.98507
3354218_SCEP3_HO_male_86	19000000	0.640864	1		3354242_SCEP3_HO_male_110	scep3	male	8		15500000	5	scep3	female	2.48756
3354218_SCEP3_HO_male_86	30000000	1.00238	1		3354243_SCEP3_HO_male_111	scep3	male	5		16500000	5	scep3	female	5.47264
3354219_SCEP3_HO_male_87	8000000	0.279351	1		3354245_SCEP3_HO_male_113	scep3	male	7		17500000	5	scep3	female	6.96517
3354220_SCEP3_HO_male_88	19000000	0.640864	1		3354246_SCEP3_HO_male_114	scep3	male	1		18500000	5	scep3	female	6.96517
3354220_SCEP3_HO_male_88	20000000	0.673729	1		3354247_SCEP3_HO_male_115	scep3	male	10		19500000	5	scep3	female	5.97015
3354220_SCEP3_HO_male_88	25000000	0.838053	1		3354248_SCEP3_HO_male_116	scep3	male	6		20500000	5	scep3	female	5.47264
3354221_SCEP3_HO_male_89	24000000	0.805188	1		3354249_SCEP3_HO_male_117	scep3	male	6		21500000	5	scep3	female	7.46269
3354221_SCEP3_HO_male_89	27000000	0.903783	1		3354250_SCEP3_HO_male_118	scep3	male	7		22500000	5	scep3	female	6.46766
3354222_SCEP3_HO_male_90	1000000	0.0492972	1		3354251_SCEP3_HO_male_119	scep3	male	5		23500000	5	scep3	female	9.95025
3354222_SCEP3_HO_male_90	4000000	0.147892	1		3354252_SCEP3_HO_male_120	scep3	male	5		24500000	5	scep3	female	9.95025
3354222_SCEP3_HO_male_90	8000000	0.279351	1		3354253_SCEP3_HO_male_121	scep3	male	12		25500000	5	scep3	female	11.9403
3354222_SCEP3_HO_male_90	20000000	0.673729	1		3354254_SCEP3_HO_male_122	scep3	male	2		26500000	5	scep3	female	6.96517
3354222_SCEP3_HO_male_90	29000000	0.969512	1		3354255_SCEP3_HO_male_123	scep3	male	4
3354223_SCEP3_HO_male_91	17000000	0.575134	1		3354256_SCEP3_HO_male_124	scep3	male	5
3354224_SCEP3_HO_male_92	9000000	0.312216	1		3354257_SCEP3_HO_male_125	scep3	male	9
3354224_SCEP3_HO_male_92	11000000	0.377945	1		3354258_SCEP3_HO_male_126	scep3	male	3
3354224_SCEP3_HO_male_92	29000000	0.969512	1		3354259_SCEP3_HO_male_127	scep3	male	5
3354225_SCEP3_HO_male_93	7000000	0.246486	1		3354260_SCEP3_HO_male_128	scep3	male	3
3354225_SCEP3_HO_male_93	11000000	0.377945	1		3354261_SCEP3_HO_male_129	scep3	male	4
3354225_SCEP3_HO_male_93	12000000	0.41081	1		3354262_SCEP3_HO_male_130	scep3	male	11
3354225_SCEP3_HO_male_93	29000000	0.969512	1		3354263_SCEP3_HO_male_131	scep3	male	3
3354226_SCEP3_HO_male_94	30000000	1.00238	1		3354264_SCEP3_HO_male_132	scep3	male	6
3354227_SCEP3_HO_male_95	9000000	0.312216	1		3354265_SCEP3_HO_male_133	scep3	male	8
3354228_SCEP3_HO_male_96	11000000	0.377945	1		3354266_SCEP3_HO_male_134	scep3	male	17
3354228_SCEP3_HO_male_96	17000000	0.575134	1		3354267_SCEP3_HO_male_135	scep3	male	2
3354228_SCEP3_HO_male_96	29000000	0.969512	1		3354269_SCEP3_HO_male_136	scep3	male	6
3354229_SCEP3_HO_male_97	9000000	0.312216	1		3354270_SCEP3_HO_male_137	scep3	male	7
3354229_SCEP3_HO_male_97	18000000	0.607999	1		3354271_SCEP3_HO_male_138	scep3	male	5
3354231_SCEP3_HO_male_99	25000000	0.838053	1		3354272_SCEP3_HO_male_139	scep3	male	5
3354231_SCEP3_HO_male_99	27000000	0.903783	1		3354273_SCEP3_HO_male_140	scep3	male	5
3354232_SCEP3_HO_male_100	19000000	0.640864	1		3354275_SCEP3_HO_male_142	scep3	male	4
3354234_SCEP3_HO_male_102	23000000	0.772323	1		3354276_SCEP3_HO_female_1	scep3	female	3
3354235_SCEP3_HO_male_103	1000000	0.0492972	1		3354277_SCEP3_HO_female_2	scep3	female	9
3354235_SCEP3_HO_male_103	3000000	0.115027	1		3354278_SCEP3_HO_female_3	scep3	female	5
3354235_SCEP3_HO_male_103	29000000	0.969512	1		3354279_SCEP3_HO_female_4	scep3	female	5
3354236_SCEP3_HO_male_104	5000000	0.180757	1		3354281_SCEP3_HO_female_6	scep3	female	4
3354236_SCEP3_HO_male_104	26000000	0.870918	1		3354282_SCEP3_HO_female_7	scep3	female	6
3354237_SCEP3_HO_male_105	9000000	0.312216	1		3354283_SCEP3_HO_female_8	scep3	female	3
3354237_SCEP3_HO_male_105	18000000	0.607999	1		3354284_SCEP3_HO_female_9	scep3	female	7
3354238_SCEP3_HO_male_106	4000000	0.147892	1		3354285_SCEP3_HO_female_10	scep3	female	7
3354239_SCEP3_HO_male_107	12000000	0.41081	1		3354286_SCEP3_HO_female_11	scep3	female	8
3354241_SCEP3_HO_male_109	20000000	0.673729	1		3354287_SCEP3_HO_female_12	scep3	female	4
3354241_SCEP3_HO_male_109	27000000	0.903783	1		3354288_SCEP3_HO_female_13	scep3	female	3
3354242_SCEP3_HO_male_110	10000000	0.345081	1		3354289_SCEP3_HO_female_14	scep3	female	9
3354242_SCEP3_HO_male_110	12000000	0.41081	1		3354290_SCEP3_HO_female_15	scep3	female	8
3354242_SCEP3_HO_male_110	27000000	0.903783	1		3354291_SCEP3_HO_female_16	scep3	female	4
3354245_SCEP3_HO_male_113	20000000	0.673729	1		3354292_SCEP3_HO_female_17	scep3	female	8
3354245_SCEP3_HO_male_113	28000000	0.936647	1		3354293_SCEP3_HO_female_18	scep3	female	6
3354247_SCEP3_HO_male_115	2000000	0.0821621	1		3354294_SCEP3_HO_female_19	scep3	female	3
3354247_SCEP3_HO_male_115	18000000	0.607999	1		3354295_SCEP3_HO_female_20	scep3	female	5
3354247_SCEP3_HO_male_115	23000000	0.772323	1		3354296_SCEP3_HO_female_21	scep3	female	3
3354247_SCEP3_HO_male_115	28000000	0.936647	1		3354297_SCEP3_HO_female_22	scep3	female	7
3354249_SCEP3_HO_male_117	8000000	0.279351	1		3354298_SCEP3_HO_female_23	scep3	female	5
3354249_SCEP3_HO_male_117	17000000	0.575134	1		3354299_SCEP3_HO_female_24	scep3	female	7
3354251_SCEP3_HO_male_119	18000000	0.607999	1		3354300_SCEP3_HO_female_25	scep3	female	2
3354251_SCEP3_HO_male_119	23000000	0.772323	1		3354301_SCEP3_HO_female_26	scep3	female	5
3354252_SCEP3_HO_male_120	10000000	0.345081	1		3354302_SCEP3_HO_female_27	scep3	female	7
3354252_SCEP3_HO_male_120	18000000	0.607999	1		3354303_SCEP3_HO_female_28	scep3	female	7
3354253_SCEP3_HO_male_121	1000000	0.0492972	1		3354304_SCEP3_HO_female_29	scep3	female	7
3354253_SCEP3_HO_male_121	4000000	0.147892	1		3354305_SCEP3_HO_female_30	scep3	female	6
3354253_SCEP3_HO_male_121	5000000	0.180757	1		3354306_SCEP3_HO_female_31	scep3	female	7
3354253_SCEP3_HO_male_121	17000000	0.575134	1		3354307_SCEP3_HO_female_32	scep3	female	1
3354253_SCEP3_HO_male_121	29000000	0.969512	1		3354308_SCEP3_HO_female_33	scep3	female	7
3354254_SCEP3_HO_male_122	19000000	0.640864	1		3354309_SCEP3_HO_female_34	scep3	female	8
3354255_SCEP3_HO_male_123	20000000	0.673729	1		3354310_SCEP3_HO_female_35	scep3	female	6
3354257_SCEP3_HO_male_125	8000000	0.279351	1		3354311_SCEP3_HO_female_36	scep3	female	3
3354257_SCEP3_HO_male_125	11000000	0.377945	1		3354312_SCEP3_HO_female_37	scep3	female	3
3354257_SCEP3_HO_male_125	12000000	0.41081	1		3354313_SCEP3_HO_female_38	scep3	female	3
3354257_SCEP3_HO_male_125	28000000	0.936647	1		3354314_SCEP3_HO_female_39	scep3	female	7
3354258_SCEP3_HO_male_126	20000000	0.673729	1		3354315_SCEP3_HO_female_40	scep3	female	7
3354259_SCEP3_HO_male_127	19000000	0.640864	1		3354316_SCEP3_HO_female_41	scep3	female	20
3354260_SCEP3_HO_male_128	27000000	0.903783	1		3354317_SCEP3_HO_female_42	scep3	female	2
3354261_SCEP3_HO_male_129	23000000	0.772323	1		3354318_SCEP3_HO_female_43	scep3	female	4
3354261_SCEP3_HO_male_129	30000000	1.00238	1		3354319_SCEP3_HO_female_44	scep3	female	7
3354262_SCEP3_HO_male_130	12000000	0.41081	1		3354320_SCEP3_HO_female_45	scep3	female	8
3354262_SCEP3_HO_male_130	13000000	0.443675	1		3354321_SCEP3_HO_female_46	scep3	female	5
3354262_SCEP3_HO_male_130	20000000	0.673729	1		3354322_SCEP3_HO_female_47	scep3	female	7
3354263_SCEP3_HO_male_131	29000000	0.969512	1		3354323_SCEP3_HO_female_48	scep3	female	5
3354264_SCEP3_HO_male_132	29000000	0.969512	1		3354327_SCEP3_HO_female_52	scep3	female	12
3354265_SCEP3_HO_male_133	26000000	0.870918	1		3354329_SCEP3_HO_female_54	scep3	female	21
3354265_SCEP3_HO_male_133	30000000	1.00238	1		3354330_SCEP3_HO_female_55	scep3	female	2
3354266_SCEP3_HO_male_134	1000000	0.0492972	1		3354331_SCEP3_HO_female_56	scep3	female	6
3354269_SCEP3_HO_male_136	24000000	0.805188	1		3354332_SCEP3_HO_female_57	scep3	female	7
3354270_SCEP3_HO_male_137	4000000	0.147892	1		3354333_SCEP3_HO_female_58	scep3	female	4
3354270_SCEP3_HO_male_137	17000000	0.575134	1		3354334_SCEP3_HO_female_59	scep3	female	5
3354270_SCEP3_HO_male_137	24000000	0.805188	1		3354335_SCEP3_HO_female_60	scep3	female	7
3354270_SCEP3_HO_male_137	28000000	0.936647	1		3354336_SCEP3_HO_female_61	scep3	female	7
3354271_SCEP3_HO_male_138	2000000	0.0821621	1		3354337_SCEP3_HO_female_62	scep3	female	10
3354272_SCEP3_HO_male_139	18000000	0.607999	1		3354338_SCEP3_HO_female_63	scep3	female	8
3354272_SCEP3_HO_male_139	23000000	0.772323	1		3354339_SCEP3_HO_female_64	scep3	female	5
3354272_SCEP3_HO_male_139	24000000	0.805188	1		3354340_SCEP3_HO_female_65	scep3	female	5
3354273_SCEP3_HO_male_140	1000000	0.0492972	1		3354341_SCEP3_HO_female_66	scep3	female	5
3354273_SCEP3_HO_male_140	5000000	0.180757	1		3354342_SCEP3_HO_female_67	scep3	female	6
3354273_SCEP3_HO_male_140	27000000	0.903783	1		3354343_SCEP3_HO_female_68	scep3	female	7
3354273_SCEP3_HO_male_140	28000000	0.936647	1		3354344_SCEP3_HO_female_69	scep3	female	7
3354275_SCEP3_HO_male_142	17000000	0.575134	1		3354345_SCEP3_HO_female_70	scep3	female	4
3354276_SCEP3_HO_female_1	22000000	0.739459	1		3354346_SCEP3_HO_female_71	scep3	female	5
3354277_SCEP3_HO_female_2	7000000	0.246486	1		3354347_SCEP3_HO_female_72	scep3	female	5
3354277_SCEP3_HO_female_2	8000000	0.279351	1		3354348_SCEP3_HO_female_73	scep3	female	15
3354279_SCEP3_HO_female_4	5000000	0.180757	1		3354349_SCEP3_HO_female_74	scep3	female	5
3354279_SCEP3_HO_female_4	9000000	0.312216	1		3354350_SCEP3_HO_female_75	scep3	female	8
3354281_SCEP3_HO_female_6	25000000	0.838053	1		3354351_SCEP3_HO_female_76	scep3	female	3
3354282_SCEP3_HO_female_7	5000000	0.180757	1		3354352_SCEP3_HO_female_77	scep3	female	5
3354283_SCEP3_HO_female_8	18000000	0.607999	1		3354353_SCEP3_HO_female_78	scep3	female	5
3354283_SCEP3_HO_female_8	20000000	0.673729	1		3354354_SCEP3_HO_female_79	scep3	female	5
3354283_SCEP3_HO_female_8	26000000	0.870918	1		3354355_SCEP3_HO_female_80	scep3	female	11
3354284_SCEP3_HO_female_9	23000000	0.772323	1		3354356_SCEP3_HO_female_81	scep3	female	7
3354285_SCEP3_HO_female_10	3000000	0.115027	1		3354357_SCEP3_HO_female_82	scep3	female	4
3354285_SCEP3_HO_female_10	8000000	0.279351	1		3354358_SCEP3_HO_female_83	scep3	female	5
3354286_SCEP3_HO_female_11	5000000	0.180757	1		3354360_SCEP3_HO_female_85	scep3	female	4
3354289_SCEP3_HO_female_14	20000000	0.673729	1		3354361_SCEP3_HO_female_86	scep3	female	9
3354289_SCEP3_HO_female_14	24000000	0.805188	1		3354362_SCEP3_HO_female_87	scep3	female	7
3354290_SCEP3_HO_female_15	27000000	0.903783	1		3354363_SCEP3_HO_female_88	scep3	female	4
3354291_SCEP3_HO_female_16	4000000	0.147892	1		3354364_SCEP3_HO_female_89	scep3	female	9
3354291_SCEP3_HO_female_16	27000000	0.903783	1		3354365_SCEP3_HO_female_90	scep3	female	6
3354292_SCEP3_HO_female_17	1000000	0.0492972	1		3354366_SCEP3_HO_female_91	scep3	female	4
3354292_SCEP3_HO_female_17	10000000	0.345081	1		3354367_SCEP3_HO_female_92	scep3	female	2
3354292_SCEP3_HO_female_17	21000000	0.706594	1		3354368_SCEP3_HO_female_93	scep3	female	7
3354293_SCEP3_HO_female_18	2000000	0.0821621	1		3354369_SCEP3_HO_female_94	scep3	female	8
3354293_SCEP3_HO_female_18	19000000	0.640864	1		3354370_SCEP3_HO_female_95	scep3	female	5
3354295_SCEP3_HO_female_20	27000000	0.903783	1		3354371_SCEP3_HO_female_96	scep3	female	5
3354296_SCEP3_HO_female_21	25000000	0.838053	1		3354373_SCEP3_HO_female_97	scep3	female	6
3354296_SCEP3_HO_female_21	28000000	0.936647	1		3354374_SCEP3_HO_female_98	scep3	female	4
3354297_SCEP3_HO_female_22	5000000	0.180757	1		3354375_SCEP3_HO_female_99	scep3	female	2
3354298_SCEP3_HO_female_23	11000000	0.377945	1		3354376_SCEP3_HO_female_100	scep3	female	2
3354300_SCEP3_HO_female_25	4000000	0.147892	1		3354377_SCEP3_HO_female_101	scep3	female	5
3354301_SCEP3_HO_female_26	11000000	0.377945	1		3354378_SCEP3_HO_female_102	scep3	female	5
3354301_SCEP3_HO_female_26	19000000	0.640864	1		3354379_SCEP3_HO_female_103	scep3	female	5
3354301_SCEP3_HO_female_26	21000000	0.706594	1		3354380_SCEP3_HO_female_104	scep3	female	6
3354302_SCEP3_HO_female_27	1000000	0.0492972	1		3354381_SCEP3_HO_female_105	scep3	female	8
3354302_SCEP3_HO_female_27	20000000	0.673729	1		3354382_SCEP3_HO_female_106	scep3	female	7
3354303_SCEP3_HO_female_28	12000000	0.41081	1		3354383_SCEP3_HO_female_107	scep3	female	2
3354303_SCEP3_HO_female_28	28000000	0.936647	1		3354384_SCEP3_HO_female_108	scep3	female	4
3354304_SCEP3_HO_female_29	17000000	0.575134	1		3354385_SCEP3_HO_female_109	scep3	female	8
3354305_SCEP3_HO_female_30	1000000	0.0492972	1		3354386_SCEP3_HO_female_110	scep3	female	3
3354305_SCEP3_HO_female_30	11000000	0.377945	1		3354387_SCEP3_HO_female_111	scep3	female	2
3354306_SCEP3_HO_female_31	20000000	0.673729	1		3354389_SCEP3_HO_female_113	scep3	female	8
3354308_SCEP3_HO_female_33	19000000	0.640864	1		3354390_SCEP3_HO_female_114	scep3	female	6
3354308_SCEP3_HO_female_33	25000000	0.838053	1		3354391_SCEP3_HO_female_115	scep3	female	8
3354308_SCEP3_HO_female_33	29000000	0.969512	1		3354392_SCEP3_HO_female_116	scep3	female	9
3354309_SCEP3_HO_female_34	6000000	0.213621	1		3354393_SCEP3_HO_female_117	scep3	female	6
3354309_SCEP3_HO_female_34	10000000	0.345081	1		3354394_SCEP3_HO_female_118	scep3	female	7
3354309_SCEP3_HO_female_34	20000000	0.673729	1		3354395_SCEP3_HO_female_119	scep3	female	11
3354309_SCEP3_HO_female_34	24000000	0.805188	1		3354396_SCEP3_HO_female_120	scep3	female	10
3354310_SCEP3_HO_female_35	3000000	0.115027	1		3354397_SCEP3_HO_female_121	scep3	female	12
3354310_SCEP3_HO_female_35	18000000	0.607999	1		3354398_SCEP3_HO_female_122	scep3	female	9
3354311_SCEP3_HO_female_36	25000000	0.838053	1		3354399_SCEP3_HO_female_123	scep3	female	4
3354312_SCEP3_HO_female_37	7000000	0.246486	1		3354400_SCEP3_HO_female_124	scep3	female	6
3354314_SCEP3_HO_female_39	17000000	0.575134	1		3354401_SCEP3_HO_female_125	scep3	female	10
3354316_SCEP3_HO_female_41	5000000	0.180757	1		3354402_SCEP3_HO_female_126	scep3	female	5
3354316_SCEP3_HO_female_41	6000000	0.213621	1		3354403_SCEP3_HO_female_127	scep3	female	5
3354316_SCEP3_HO_female_41	14000000	0.47654	1		3354404_SCEP3_HO_female_128	scep3	female	8
3354316_SCEP3_HO_female_41	15000000	0.509405	1		3354405_SCEP3_HO_female_129	scep3	female	3
3354316_SCEP3_HO_female_41	22000000	0.739459	1		3354407_SCEP3_HO_female_131	scep3	female	7
3354316_SCEP3_HO_female_41	29000000	0.969512	1		3354408_SCEP3_HO_female_132	scep3	female	3
3354318_SCEP3_HO_female_43	28000000	0.936647	1		3354409_SCEP3_HO_female_133	scep3	female	10
3354319_SCEP3_HO_female_44	25000000	0.838053	1		3354410_SCEP3_HO_female_134	scep3	female	11
3354320_SCEP3_HO_female_45	4000000	0.147892	1		3354411_SCEP3_HO_female_135	scep3	female	14
3354320_SCEP3_HO_female_45	7000000	0.246486	1		3354414_SCEP3_HO_female_138	scep3	female	10
3354320_SCEP3_HO_female_45	10000000	0.345081	1		3354415_SCEP3_HO_female_139	scep3	female	16
3354320_SCEP3_HO_female_45	25000000	0.838053	1		3354418_SCEP3_HO_female_142	scep3	female	21
3354320_SCEP3_HO_female_45	30000000	1.00238	1		3354419_SCEP3_HO_female_143	scep3	female	10
3354322_SCEP3_HO_female_47	4000000	0.147892	1		3354420_SCEP3_HO_female_144	scep3	female	8
3354322_SCEP3_HO_female_47	23000000	0.772323	1		3354421_SCEP3_HO_female_145	scep3	female	4
3354322_SCEP3_HO_female_47	28000000	0.936647	1		3354422_SCEP3_HO_female_146	scep3	female	2
3354323_SCEP3_HO_female_48	6000000	0.213621	1		3354424_SCEP3_HO_female_148	scep3	female	2
3354327_SCEP3_HO_female_52	10000000	0.345081	1		3354425_SCEP3_HO_female_149	scep3	female	10
3354327_SCEP3_HO_female_52	11000000	0.377945	1		3354427_SCEP3_HO_female_151	scep3	female	10
3354327_SCEP3_HO_female_52	17000000	0.575134	1		3354428_SCEP3_HO_female_152	scep3	female	2
3354329_SCEP3_HO_female_54	2000000	0.0821621	1		3354429_SCEP3_HO_female_153	scep3	female	8
3354329_SCEP3_HO_female_54	8000000	0.279351	1		3354430_SCEP3_HO_female_154	scep3	female	10
3354329_SCEP3_HO_female_54	10000000	0.345081	1		3354431_SCEP3_HO_female_155	scep3	female	3
3354329_SCEP3_HO_female_54	14000000	0.47654	1		3354433_SCEP3_HO_female_157	scep3	female	5
3354329_SCEP3_HO_female_54	15000000	0.509405	1		3354434_SCEP3_HO_female_158	scep3	female	3
3354329_SCEP3_HO_female_54	21000000	0.706594	1		3354435_SCEP3_HO_female_159	scep3	female	6
3354329_SCEP3_HO_female_54	22000000	0.739459	1		3354436_SCEP3_HO_female_160	scep3	female	7
3354331_SCEP3_HO_female_56	24000000	0.805188	1		3354437_SCEP3_HO_female_161	scep3	female	8
3354332_SCEP3_HO_female_57	24000000	0.805188	1		3354438_SCEP3_HO_female_162	scep3	female	7
3354333_SCEP3_HO_female_58	5000000	0.180757	1		3354439_SCEP3_HO_female_163	scep3	female	7
3354333_SCEP3_HO_female_58	29000000	0.969512	1		3354440_SCEP3_HO_female_164	scep3	female	3
3354334_SCEP3_HO_female_59	18000000	0.607999	1		3354441_SCEP3_HO_female_165	scep3	female	6
3354334_SCEP3_HO_female_59	21000000	0.706594	1		3354442_SCEP3_HO_female_166	scep3	female	3
3354335_SCEP3_HO_female_60	4000000	0.147892	1		3354443_SCEP3_HO_female_167	scep3	female	6
3354335_SCEP3_HO_female_60	20000000	0.673729	1		3354444_SCEP3_HO_female_168	scep3	female	9
3354336_SCEP3_HO_female_61	7000000	0.246486	1		3354445_SCEP3_HO_female_169	scep3	female	3
3354337_SCEP3_HO_female_62	7000000	0.246486	1		3354446_SCEP3_HO_female_170	scep3	female	11
3354338_SCEP3_HO_female_63	4000000	0.147892	1		3354448_SCEP3_HO_female_172	scep3	female	7
3354338_SCEP3_HO_female_63	12000000	0.41081	1		3354451_SCEP3_HO_female_175	scep3	female	2
3354338_SCEP3_HO_female_63	14000000	0.47654	1		3354453_SCEP3_HO_female_177	scep3	female	3
3354338_SCEP3_HO_female_63	15000000	0.509405	1		3354455_SCEP3_HO_female_179	scep3	female	6
3354339_SCEP3_HO_female_64	5000000	0.180757	1		3354457_SCEP3_HO_female_181	scep3	female	9
3354339_SCEP3_HO_female_64	29000000	0.969512	1		3354459_SCEP3_HO_female_183	scep3	female	5
3354341_SCEP3_HO_female_66	8000000	0.279351	1		3354460_SCEP3_HO_female_184	scep3	female	8
3354342_SCEP3_HO_female_67	1000000	0.0492972	1		3354461_SCEP3_HO_female_185	scep3	female	5
3354342_SCEP3_HO_female_67	18000000	0.607999	1		3354462_SCEP3_HO_female_186	scep3	female	2
3354342_SCEP3_HO_female_67	19000000	0.640864	1		3354463_SCEP3_HO_female_187	scep3	female	10
3354343_SCEP3_HO_female_68	24000000	0.805188	1		3354465_SCEP3_HO_female_189	scep3	female	4
3354343_SCEP3_HO_female_68	25000000	0.838053	1		3354466_SCEP3_HO_female_190	scep3	female	8
3354344_SCEP3_HO_female_69	18000000	0.607999	1		3354467_SCEP3_HO_female_191	scep3	female	4
3354346_SCEP3_HO_female_71	3000000	0.115027	1		3354468_SCEP3_HO_female_192	scep3	female	10
3354347_SCEP3_HO_female_72	26000000	0.870918	1		3354469_SCEP3_HO_female_193	scep3	female	5
3354348_SCEP3_HO_female_73	20000000	0.673729	1		3354470_SCEP3_HO_female_194	scep3	female	2
3354348_SCEP3_HO_female_73	26000000	0.870918	1		3354471_SCEP3_HO_female_195	scep3	female	7
3354348_SCEP3_HO_female_73	29000000	0.969512	1		3354472_SCEP3_HO_female_196	scep3	female	9
3354349_SCEP3_HO_female_74	25000000	0.838053	1		3354474_SCEP3_HO_female_198	scep3	female	7
3354350_SCEP3_HO_female_75	29000000	0.969512	1		3354475_SCEP3_HO_female_199	scep3	female	3
3354351_SCEP3_HO_female_76	25000000	0.838053	1		3354477_SCEP3_HO_female_200	scep3	female	5
3354352_SCEP3_HO_female_77	5000000	0.180757	1		3354478_SCEP3_HO_female_201	scep3	female	2
3354352_SCEP3_HO_female_77	30000000	1.00238	1		3354479_SCEP3_HO_female_202	scep3	female	3
3354353_SCEP3_HO_female_78	27000000	0.903783	1		3354481_SCEP3_HO_female_204	scep3	female	2
3354355_SCEP3_HO_female_80	5000000	0.180757	1		3354482_SCEP3_HO_female_205	scep3	female	4
3354355_SCEP3_HO_female_80	17000000	0.575134	1		3354483_SCEP3_HO_female_206	scep3	female	3
3354355_SCEP3_HO_female_80	24000000	0.805188	1		3354484_SCEP3_HO_female_207	scep3	female	6
3354355_SCEP3_HO_female_80	25000000	0.838053	1		3354485_SCEP3_HO_female_208	scep3	female	4
3354356_SCEP3_HO_female_81	2000000	0.0821621	1		3354486_SCEP3_HO_female_209	scep3	female	6
3354356_SCEP3_HO_female_81	9000000	0.312216	1		3354487_SCEP3_HO_female_210	scep3	female	5
3354357_SCEP3_HO_female_82	18000000	0.607999	1		3354489_SCEP3_HO_female_212	scep3	female	7
3354357_SCEP3_HO_female_82	20000000	0.673729	1		3354490_SCEP3_HO_female_213	scep3	female	6
3354358_SCEP3_HO_female_83	5000000	0.180757	1		3354491_SCEP3_HO_female_214	scep3	female	3
3354360_SCEP3_HO_female_85	21000000	0.706594	1		3354495_SCEP3_HO_female_218	scep3	female	5
3354361_SCEP3_HO_female_86	29000000	0.969512	1		3354498_SCEP3_HO_female_221	scep3	female	1
3354363_SCEP3_HO_female_88	10000000	0.345081	1		3354499_SCEP3_HO_female_222	scep3	female	6
3354364_SCEP3_HO_female_89	14000000	0.47654	1		3354503_SCEP3_HO_female_226	scep3	female	6
3354364_SCEP3_HO_female_89	16000000	0.54227	1		3354507_SCEP3_HO_female_230	scep3	female	7
3354364_SCEP3_HO_female_89	22000000	0.739459	1		3354508_SCEP3_HO_female_231	scep3	female	7
3354366_SCEP3_HO_female_91	10000000	0.345081	1		3354509_SCEP3_HO_female_232	scep3	female	9
3354366_SCEP3_HO_female_91	12000000	0.41081	1		3354510_SCEP3_HO_female_233	scep3	female	5
3354368_SCEP3_HO_female_93	6000000	0.213621	1		3354511_SCEP3_HO_female_234	scep3	female	3
3354368_SCEP3_HO_female_93	8000000	0.279351	1		3354512_SCEP3_HO_female_235	scep3	female	5
3354369_SCEP3_HO_female_94	4000000	0.147892	1		3354513_SCEP3_HO_female_236	scep3	female	3
3354369_SCEP3_HO_female_94	5000000	0.180757	1		3354514_SCEP3_HO_female_237	scep3	female	8
3354369_SCEP3_HO_female_94	14000000	0.47654	1		3354515_SCEP3_HO_female_238	scep3	female	5
3354369_SCEP3_HO_female_94	15000000	0.509405	1
3354371_SCEP3_HO_female_96	3000000	0.115027	1
3354371_SCEP3_HO_female_96	6000000	0.213621	1
3354373_SCEP3_HO_female_97	5000000	0.180757	1
3354373_SCEP3_HO_female_97	24000000	0.805188	1
3354374_SCEP3_HO_female_98	4000000	0.147892	1
3354374_SCEP3_HO_female_98	5000000	0.180757	1
3354374_SCEP3_HO_female_98	26000000	0.870918	1
3354376_SCEP3_HO_female_100	10000000	0.345081	1
3354377_SCEP3_HO_female_101	23000000	0.772323	1
3354377_SCEP3_HO_female_101	24000000	0.805188	1
3354378_SCEP3_HO_female_102	26000000	0.870918	1
3354379_SCEP3_HO_female_103	2000000	0.0821621	1
3354379_SCEP3_HO_female_103	4000000	0.147892	1
3354379_SCEP3_HO_female_103	5000000	0.180757	1
3354379_SCEP3_HO_female_103	26000000	0.870918	1
3354380_SCEP3_HO_female_104	6000000	0.213621	1
3354380_SCEP3_HO_female_104	29000000	0.969512	1
3354381_SCEP3_HO_female_105	18000000	0.607999	1
3354381_SCEP3_HO_female_105	28000000	0.936647	1
3354382_SCEP3_HO_female_106	22000000	0.739459	1
3354382_SCEP3_HO_female_106	27000000	0.903783	1
3354384_SCEP3_HO_female_108	23000000	0.772323	1
3354384_SCEP3_HO_female_108	30000000	1.00238	1
3354385_SCEP3_HO_female_109	19000000	0.640864	1
3354385_SCEP3_HO_female_109	29000000	0.969512	1
3354386_SCEP3_HO_female_110	17000000	0.575134	1
3354389_SCEP3_HO_female_113	26000000	0.870918	1
3354390_SCEP3_HO_female_114	7000000	0.246486	1
3354390_SCEP3_HO_female_114	25000000	0.838053	1
3354391_SCEP3_HO_female_115	19000000	0.640864	1
3354392_SCEP3_HO_female_116	20000000	0.673729	1
3354392_SCEP3_HO_female_116	27000000	0.903783	1
3354392_SCEP3_HO_female_116	28000000	0.936647	1
3354393_SCEP3_HO_female_117	23000000	0.772323	1
3354394_SCEP3_HO_female_118	10000000	0.345081	1
3354394_SCEP3_HO_female_118	18000000	0.607999	1
3354394_SCEP3_HO_female_118	25000000	0.838053	1
3354395_SCEP3_HO_female_119	5000000	0.180757	1
3354395_SCEP3_HO_female_119	9000000	0.312216	1
3354395_SCEP3_HO_female_119	14000000	0.47654	1
3354395_SCEP3_HO_female_119	15000000	0.509405	1
3354395_SCEP3_HO_female_119	18000000	0.607999	1
3354395_SCEP3_HO_female_119	20000000	0.673729	1
3354397_SCEP3_HO_female_121	1000000	0.0492972	1
3354397_SCEP3_HO_female_121	4000000	0.147892	1
3354397_SCEP3_HO_female_121	8000000	0.279351	1
3354397_SCEP3_HO_female_121	10000000	0.345081	1
3354397_SCEP3_HO_female_121	15000000	0.509405	1
3354397_SCEP3_HO_female_121	16000000	0.54227	1
3354397_SCEP3_HO_female_121	29000000	0.969512	1
3354397_SCEP3_HO_female_121	30000000	1.00238	1
3354398_SCEP3_HO_female_122	5000000	0.180757	1
3354398_SCEP3_HO_female_122	10000000	0.345081	1
3354398_SCEP3_HO_female_122	24000000	0.805188	1
3354398_SCEP3_HO_female_122	30000000	1.00238	1
3354400_SCEP3_HO_female_124	21000000	0.706594	1
3354401_SCEP3_HO_female_125	7000000	0.246486	1
3354401_SCEP3_HO_female_125	17000000	0.575134	1
3354401_SCEP3_HO_female_125	18000000	0.607999	1
3354402_SCEP3_HO_female_126	1000000	0.0492972	1
3354402_SCEP3_HO_female_126	6000000	0.213621	1
3354403_SCEP3_HO_female_127	20000000	0.673729	1
3354403_SCEP3_HO_female_127	27000000	0.903783	1
3354404_SCEP3_HO_female_128	4000000	0.147892	1
3354405_SCEP3_HO_female_129	12000000	0.41081	1
3354407_SCEP3_HO_female_131	25000000	0.838053	1
3354408_SCEP3_HO_female_132	24000000	0.805188	1
3354409_SCEP3_HO_female_133	9000000	0.312216	1
3354409_SCEP3_HO_female_133	14000000	0.47654	1
3354409_SCEP3_HO_female_133	15000000	0.509405	1
3354410_SCEP3_HO_female_134	18000000	0.607999	1
3354410_SCEP3_HO_female_134	20000000	0.673729	1
3354410_SCEP3_HO_female_134	26000000	0.870918	1
3354410_SCEP3_HO_female_134	28000000	0.936647	1
3354411_SCEP3_HO_female_135	4000000	0.147892	1
3354411_SCEP3_HO_female_135	5000000	0.180757	1
3354411_SCEP3_HO_female_135	14000000	0.47654	1
3354411_SCEP3_HO_female_135	16000000	0.54227	1
3354411_SCEP3_HO_female_135	20000000	0.673729	1
3354411_SCEP3_HO_female_135	21000000	0.706594	1
3354411_SCEP3_HO_female_135	28000000	0.936647	1
3354411_SCEP3_HO_female_135	29000000	0.969512	1
3354414_SCEP3_HO_female_138	7000000	0.246486	1
3354415_SCEP3_HO_female_139	19000000	0.640864	1
3354415_SCEP3_HO_female_139	21000000	0.706594	1
3354415_SCEP3_HO_female_139	22000000	0.739459	1
3354415_SCEP3_HO_female_139	24000000	0.805188	1
3354415_SCEP3_HO_female_139	25000000	0.838053	1
3354415_SCEP3_HO_female_139	26000000	0.870918	1
3354418_SCEP3_HO_female_142	3000000	0.115027	1
3354418_SCEP3_HO_female_142	4000000	0.147892	1
3354418_SCEP3_HO_female_142	9000000	0.312216	1
3354418_SCEP3_HO_female_142	14000000	0.47654	1
3354418_SCEP3_HO_female_142	15000000	0.509405	1
3354418_SCEP3_HO_female_142	19000000	0.640864	1
3354418_SCEP3_HO_female_142	20000000	0.673729	1
3354418_SCEP3_HO_female_142	25000000	0.838053	1
3354418_SCEP3_HO_female_142	26000000	0.870918	1
3354418_SCEP3_HO_female_142	27000000	0.903783	1
3354418_SCEP3_HO_female_142	29000000	0.969512	1
3354419_SCEP3_HO_female_143	3000000	0.115027	1
3354419_SCEP3_HO_female_143	4000000	0.147892	1
3354419_SCEP3_HO_female_143	5000000	0.180757	1
3354419_SCEP3_HO_female_143	28000000	0.936647	1
3354420_SCEP3_HO_female_144	3000000	0.115027	1
3354425_SCEP3_HO_female_149	5000000	0.180757	1
3354427_SCEP3_HO_female_151	3000000	0.115027	1
3354427_SCEP3_HO_female_151	5000000	0.180757	1
3354427_SCEP3_HO_female_151	6000000	0.213621	1
3354427_SCEP3_HO_female_151	18000000	0.607999	1
3354428_SCEP3_HO_female_152	28000000	0.936647	1
3354429_SCEP3_HO_female_153	4000000	0.147892	1
3354429_SCEP3_HO_female_153	24000000	0.805188	1
3354430_SCEP3_HO_female_154	1000000	0.0492972	1
3354430_SCEP3_HO_female_154	5000000	0.180757	1
3354430_SCEP3_HO_female_154	18000000	0.607999	1
3354433_SCEP3_HO_female_157	28000000	0.936647	1
3354435_SCEP3_HO_female_159	12000000	0.41081	1
3354435_SCEP3_HO_female_159	27000000	0.903783	1
3354436_SCEP3_HO_female_160	30000000	1.00238	1
3354437_SCEP3_HO_female_161	7000000	0.246486	1
3354437_SCEP3_HO_female_161	29000000	0.969512	1
3354439_SCEP3_HO_female_163	17000000	0.575134	1
3354440_SCEP3_HO_female_164	21000000	0.706594	1
3354440_SCEP3_HO_female_164	28000000	0.936647	1
3354441_SCEP3_HO_female_165	18000000	0.607999	1
3354442_SCEP3_HO_female_166	13000000	0.443675	1
3354443_SCEP3_HO_female_167	8000000	0.279351	1
3354444_SCEP3_HO_female_168	5000000	0.180757	1
3354444_SCEP3_HO_female_168	7000000	0.246486	1
3354445_SCEP3_HO_female_169	6000000	0.213621	1
3354446_SCEP3_HO_female_170	19000000	0.640864	1
3354446_SCEP3_HO_female_170	23000000	0.772323	1
3354448_SCEP3_HO_female_172	11000000	0.377945	1
3354448_SCEP3_HO_female_172	26000000	0.870918	1
3354451_SCEP3_HO_female_175	29000000	0.969512	1
3354453_SCEP3_HO_female_177	27000000	0.903783	1
3354455_SCEP3_HO_female_179	4000000	0.147892	1
3354455_SCEP3_HO_female_179	29000000	0.969512	1
3354457_SCEP3_HO_female_181	8000000	0.279351	1
3354457_SCEP3_HO_female_181	18000000	0.607999	1
3354457_SCEP3_HO_female_181	28000000	0.936647	1
3354460_SCEP3_HO_female_184	4000000	0.147892	1
3354461_SCEP3_HO_female_185	12000000	0.41081	1
3354462_SCEP3_HO_female_186	27000000	0.903783	1
3354462_SCEP3_HO_female_186	29000000	0.969512	1
3354463_SCEP3_HO_female_187	4000000	0.147892	1
3354463_SCEP3_HO_female_187	7000000	0.246486	1
3354463_SCEP3_HO_female_187	11000000	0.377945	1
3354463_SCEP3_HO_female_187	28000000	0.936647	1
3354466_SCEP3_HO_female_190	7000000	0.246486	1
3354466_SCEP3_HO_female_190	21000000	0.706594	1
3354466_SCEP3_HO_female_190	30000000	1.00238	1
3354467_SCEP3_HO_female_191	2000000	0.0821621	1
3354468_SCEP3_HO_female_192	5000000	0.180757	1
3354468_SCEP3_HO_female_192	29000000	0.969512	1
3354469_SCEP3_HO_female_193	6000000	0.213621	1
3354470_SCEP3_HO_female_194	29000000	0.969512	1
3354471_SCEP3_HO_female_195	11000000	0.377945	1
3354471_SCEP3_HO_female_195	19000000	0.640864	1
3354472_SCEP3_HO_female_196	7000000	0.246486	1
3354472_SCEP3_HO_female_196	19000000	0.640864	1
3354472_SCEP3_HO_female_196	25000000	0.838053	1
3354474_SCEP3_HO_female_198	9000000	0.312216	1
3354474_SCEP3_HO_female_198	24000000	0.805188	1
3354474_SCEP3_HO_female_198	27000000	0.903783	1
3354475_SCEP3_HO_female_199	29000000	0.969512	1
3354477_SCEP3_HO_female_200	2000000	0.0821621	1
3354477_SCEP3_HO_female_200	3000000	0.115027	1
3354477_SCEP3_HO_female_200	26000000	0.870918	1
3354478_SCEP3_HO_female_201	20000000	0.673729	1
3354481_SCEP3_HO_female_204	25000000	0.838053	1
3354484_SCEP3_HO_female_207	12000000	0.41081	1
3354484_SCEP3_HO_female_207	13000000	0.443675	1
3354484_SCEP3_HO_female_207	19000000	0.640864	1
3354485_SCEP3_HO_female_208	27000000	0.903783	1
3354485_SCEP3_HO_female_208	29000000	0.969512	1
3354487_SCEP3_HO_female_210	20000000	0.673729	1
3354487_SCEP3_HO_female_210	29000000	0.969512	1
3354489_SCEP3_HO_female_212	1000000	0.0492972	1
3354489_SCEP3_HO_female_212	22000000	0.739459	1
3354490_SCEP3_HO_female_213	2000000	0.0821621	1
3354490_SCEP3_HO_female_213	8000000	0.279351	1
3354491_SCEP3_HO_female_214	8000000	0.279351	1
3354495_SCEP3_HO_female_218	30000000	1.00238	1
3354499_SCEP3_HO_female_222	24000000	0.805188	1
3354503_SCEP3_HO_female_226	1000000	0.0492972	1
3354503_SCEP3_HO_female_226	6000000	0.213621	1
3354503_SCEP3_HO_female_226	9000000	0.312216	1
3354503_SCEP3_HO_female_226	19000000	0.640864	1
3354503_SCEP3_HO_female_226	24000000	0.805188	1
3354507_SCEP3_HO_female_230	3000000	0.115027	1
3354507_SCEP3_HO_female_230	28000000	0.936647	1
3354508_SCEP3_HO_female_231	7000000	0.246486	1
3354510_SCEP3_HO_female_233	4000000	0.147892	1
3354513_SCEP3_HO_female_236	27000000	0.903783	1
3354514_SCEP3_HO_female_237	4000000	0.147892	1
3354514_SCEP3_HO_female_237	13000000	0.443675	1
3354514_SCEP3_HO_female_237	19000000	0.640864	1
3354514_SCEP3_HO_female_237	24000000	0.805188	1
3354515_SCEP3_HO_female_238	29000000	0.969512	1
3353749_SCEP3_WT_male_1	5000000	0.279212	2
3353750_SCEP3_WT_male_2	7000000	0.380744	2
3353751_SCEP3_WT_male_3	19000000	0.989934	2
3353752_SCEP3_WT_male_4	7000000	0.380744	2
3353753_SCEP3_WT_male_5	10000000	0.533041	2
3353755_SCEP3_WT_male_7	11000000	0.583807	2
3353756_SCEP3_WT_male_8	18000000	0.939168	2
3353757_SCEP3_WT_male_9	11000000	0.583807	2
3353758_SCEP3_WT_male_10	9000000	0.482275	2
3353760_SCEP3_WT_male_12	6000000	0.329978	2
3353760_SCEP3_WT_male_12	13000000	0.685339	2
3353761_SCEP3_WT_male_13	12000000	0.634573	2
3353763_SCEP3_WT_male_15	2000000	0.126915	2
3353766_SCEP3_WT_male_18	8000000	0.43151	2
3353766_SCEP3_WT_male_18	12000000	0.634573	2
3353767_SCEP3_WT_male_19	10000000	0.533041	2
3353768_SCEP3_WT_male_20	16000000	0.837636	2
3353769_SCEP3_WT_male_21	12000000	0.634573	2
3353770_SCEP3_WT_male_22	18000000	0.939168	2
3353772_SCEP3_WT_male_24	1000000	0.0761487	2
3353772_SCEP3_WT_male_24	12000000	0.634573	2
3353773_SCEP3_WT_male_25	12000000	0.634573	2
3353775_SCEP3_WT_male_27	19000000	0.989934	2
3353777_SCEP3_WT_male_29	15000000	0.78687	2
3353783_SCEP3_WT_male_35	10000000	0.533041	2
3353783_SCEP3_WT_male_35	15000000	0.78687	2
3353785_SCEP3_WT_male_37	2000000	0.126915	2
3353785_SCEP3_WT_male_37	12000000	0.634573	2
3353787_SCEP3_WT_male_39	6000000	0.329978	2
3353787_SCEP3_WT_male_39	15000000	0.78687	2
3353789_SCEP3_WT_male_41	18000000	0.939168	2
3353790_SCEP3_WT_male_42	6000000	0.329978	2
3353791_SCEP3_WT_male_43	17000000	0.888402	2
3353792_SCEP3_WT_male_44	9000000	0.482275	2
3353795_SCEP3_WT_male_47	16000000	0.837636	2
3353798_SCEP3_WT_male_50	12000000	0.634573	2
3353799_SCEP3_WT_male_51	11000000	0.583807	2
3353802_SCEP3_WT_male_54	19000000	0.989934	2
3353803_SCEP3_WT_male_55	7000000	0.380744	2
3353803_SCEP3_WT_male_55	18000000	0.939168	2
3353804_SCEP3_WT_male_56	10000000	0.533041	2
3353811_SCEP3_WT_male_63	7000000	0.380744	2
3353812_SCEP3_WT_male_64	16000000	0.837636	2
3353816_SCEP3_WT_male_68	6000000	0.329978	2
3353816_SCEP3_WT_male_68	17000000	0.888402	2
3353817_SCEP3_WT_male_69	11000000	0.583807	2
3353818_SCEP3_WT_male_70	12000000	0.634573	2
3353820_SCEP3_WT_male_72	3000000	0.17768	2
3353820_SCEP3_WT_male_72	4000000	0.228446	2
3353820_SCEP3_WT_male_72	10000000	0.533041	2
3353821_SCEP3_WT_male_73	6000000	0.329978	2
3353821_SCEP3_WT_male_73	15000000	0.78687	2
3353823_SCEP3_WT_male_75	17000000	0.888402	2
3353824_SCEP3_WT_male_76	7000000	0.380744	2
3353826_SCEP3_WT_male_78	15000000	0.78687	2
3353827_SCEP3_WT_male_79	9000000	0.482275	2
3353832_SCEP3_WT_male_84	6000000	0.329978	2
3353833_SCEP3_WT_male_85	13000000	0.685339	2
3353835_SCEP3_WT_male_87	13000000	0.685339	2
3353836_SCEP3_WT_male_88	1000000	0.0761487	2
3353837_SCEP3_WT_male_89	7000000	0.380744	2
3353840_SCEP3_WT_male_92	2000000	0.126915	2
3353840_SCEP3_WT_male_92	7000000	0.380744	2
3353841_SCEP3_WT_male_93	2000000	0.126915	2
3353841_SCEP3_WT_male_93	11000000	0.583807	2
3353841_SCEP3_WT_male_93	18000000	0.939168	2
3353842_SCEP3_WT_male_94	10000000	0.533041	2
3353845_SCEP3_WT_male_97	8000000	0.43151	2
3353846_SCEP3_WT_male_98	6000000	0.329978	2
3353846_SCEP3_WT_male_98	16000000	0.837636	2
3353847_SCEP3_WT_male_99	7000000	0.380744	2
3353848_SCEP3_WT_male_100	18000000	0.939168	2
3353849_SCEP3_WT_male_101	2000000	0.126915	2
3353850_SCEP3_WT_male_102	17000000	0.888402	2
3353852_SCEP3_WT_male_104	12000000	0.634573	2
3353857_SCEP3_WT_male_109	7000000	0.380744	2
3353859_SCEP3_WT_male_111	5000000	0.279212	2
3353859_SCEP3_WT_male_111	17000000	0.888402	2
3353861_SCEP3_WT_male_113	2000000	0.126915	2
3353864_SCEP3_WT_male_116	18000000	0.939168	2
3353865_SCEP3_WT_male_117	19000000	0.989934	2
3353868_SCEP3_WT_male_120	12000000	0.634573	2
3353873_SCEP3_WT_male_125	2000000	0.126915	2
3353873_SCEP3_WT_male_125	16000000	0.837636	2
3353874_SCEP3_WT_male_126	6000000	0.329978	2
3353876_SCEP3_WT_male_128	11000000	0.583807	2
3353878_SCEP3_WT_male_130	14000000	0.736105	2
3353880_SCEP3_WT_male_132	11000000	0.583807	2
3353881_SCEP3_WT_male_133	2000000	0.126915	2
3353881_SCEP3_WT_male_133	18000000	0.939168	2
3353882_SCEP3_WT_male_134	5000000	0.279212	2
3353883_SCEP3_WT_male_135	2000000	0.126915	2
3353883_SCEP3_WT_male_135	12000000	0.634573	2
3353885_SCEP3_WT_male_137	10000000	0.533041	2
3353886_SCEP3_WT_male_138	7000000	0.380744	2
3353887_SCEP3_WT_male_139	6000000	0.329978	2
3353888_SCEP3_WT_male_140	7000000	0.380744	2
3353888_SCEP3_WT_male_140	16000000	0.837636	2
3353890_SCEP3_WT_male_142	19000000	0.989934	2
3353891_SCEP3_WT_male_143	16000000	0.837636	2
3353892_SCEP3_WT_female_1	10000000	0.533041	2
3353892_SCEP3_WT_female_1	19000000	0.989934	2
3353894_SCEP3_WT_female_3	7000000	0.380744	2
3353896_SCEP3_WT_female_5	1000000	0.0761487	2
3353897_SCEP3_WT_female_6	12000000	0.634573	2
3353898_SCEP3_WT_female_7	1000000	0.0761487	2
3353901_SCEP3_WT_female_10	15000000	0.78687	2
3353902_SCEP3_WT_female_11	8000000	0.43151	2
3353904_SCEP3_WT_female_13	6000000	0.329978	2
3353905_SCEP3_WT_female_14	12000000	0.634573	2
3353906_SCEP3_WT_female_15	1000000	0.0761487	2
3353906_SCEP3_WT_female_15	19000000	0.989934	2
3353907_SCEP3_WT_female_16	10000000	0.533041	2
3353910_SCEP3_WT_female_19	1000000	0.0761487	2
3353911_SCEP3_WT_female_20	2000000	0.126915	2
3353912_SCEP3_WT_female_21	2000000	0.126915	2
3353914_SCEP3_WT_female_23	7000000	0.380744	2
3353915_SCEP3_WT_female_24	8000000	0.43151	2
3353919_SCEP3_WT_female_27	9000000	0.482275	2
3353920_SCEP3_WT_female_28	7000000	0.380744	2
3353921_SCEP3_WT_female_29	1000000	0.0761487	2
3353923_SCEP3_WT_female_31	2000000	0.126915	2
3353927_SCEP3_WT_female_35	14000000	0.736105	2
3353931_SCEP3_WT_female_39	6000000	0.329978	2
3353933_SCEP3_WT_female_41	6000000	0.329978	2
3353938_SCEP3_WT_female_46	10000000	0.533041	2
3353939_SCEP3_WT_female_47	13000000	0.685339	2
3353940_SCEP3_WT_female_48	6000000	0.329978	2
3353942_SCEP3_WT_female_50	8000000	0.43151	2
3353944_SCEP3_WT_female_52	10000000	0.533041	2
3353945_SCEP3_WT_female_53	10000000	0.533041	2
3353949_SCEP3_WT_female_57	1000000	0.0761487	2
3353950_SCEP3_WT_female_58	6000000	0.329978	2
3353951_SCEP3_WT_female_59	8000000	0.43151	2
3353954_SCEP3_WT_female_62	10000000	0.533041	2
3353957_SCEP3_WT_female_64	7000000	0.380744	2
3353958_SCEP3_WT_female_65	7000000	0.380744	2
3353959_SCEP3_WT_female_66	10000000	0.533041	2
3353961_SCEP3_WT_female_68	7000000	0.380744	2
3353962_SCEP3_WT_female_69	12000000	0.634573	2
3353969_SCEP3_WT_female_76	1000000	0.0761487	2
3353969_SCEP3_WT_female_76	12000000	0.634573	2
3353970_SCEP3_WT_female_77	17000000	0.888402	2
3353971_SCEP3_WT_female_78	14000000	0.736105	2
3353972_SCEP3_WT_female_79	10000000	0.533041	2
3353975_SCEP3_WT_female_82	12000000	0.634573	2
3353975_SCEP3_WT_female_82	18000000	0.939168	2
3353976_SCEP3_WT_female_83	7000000	0.380744	2
3353982_SCEP3_WT_female_89	18000000	0.939168	2
3353985_SCEP3_WT_female_92	10000000	0.533041	2
3353986_SCEP3_WT_female_93	10000000	0.533041	2
3353988_SCEP3_WT_female_95	6000000	0.329978	2
3353989_SCEP3_WT_female_96	7000000	0.380744	2
3353990_SCEP3_WT_female_97	9000000	0.482275	2
3353994_SCEP3_WT_female_101	2000000	0.126915	2
3353997_SCEP3_WT_female_104	7000000	0.380744	2
3354002_SCEP3_WT_female_109	8000000	0.43151	2
3354008_SCEP3_WT_female_115	2000000	0.126915	2
3354013_SCEP3_WT_female_120	6000000	0.329978	2
3354015_SCEP3_WT_female_122	1000000	0.0761487	2
3354021_SCEP3_WT_female_128	9000000	0.482275	2
3354022_SCEP3_WT_female_129	12000000	0.634573	2
3354023_SCEP3_WT_female_130	12000000	0.634573	2
3354026_SCEP3_WT_female_133	10000000	0.533041	2
3354029_SCEP3_WT_female_136	10000000	0.533041	2
3354031_SCEP3_WT_female_138	1000000	0.0761487	2
3354032_SCEP3_WT_female_139	18000000	0.939168	2
3354037_SCEP3_WT_female_144	12000000	0.634573	2
3354043_SCEP3_WT_female_150	16000000	0.837636	2
3354043_SCEP3_WT_female_150	19000000	0.989934	2
3354044_SCEP3_WT_female_151	12000000	0.634573	2
3354045_SCEP3_WT_female_152	6000000	0.329978	2
3354049_SCEP3_WT_female_156	8000000	0.43151	2
3354050_SCEP3_WT_female_157	7000000	0.380744	2
3354051_SCEP3_WT_female_158	7000000	0.380744	2
3354054_SCEP3_WT_female_161	8000000	0.43151	2
3354055_SCEP3_WT_female_162	6000000	0.329978	2
3354061_SCEP3_WT_female_167	1000000	0.0761487	2
3354062_SCEP3_WT_female_168	7000000	0.380744	2
3354063_SCEP3_WT_female_169	16000000	0.837636	2
3354064_SCEP3_WT_female_170	17000000	0.888402	2
3354065_SCEP3_WT_female_171	7000000	0.380744	2
3354066_SCEP3_WT_female_172	1000000	0.0761487	2
3354072_SCEP3_WT_female_178	6000000	0.329978	2
3354073_SCEP3_WT_female_179	1000000	0.0761487	2
3354075_SCEP3_WT_female_181	6000000	0.329978	2
3354076_SCEP3_WT_female_182	1000000	0.0761487	2
3354078_SCEP3_WT_female_184	17000000	0.888402	2
3354081_SCEP3_WT_female_187	9000000	0.482275	2
3354081_SCEP3_WT_female_187	10000000	0.533041	2
3354082_SCEP3_WT_female_188	1000000	0.0761487	2
3354083_SCEP3_WT_female_189	6000000	0.329978	2
3354084_SCEP3_WT_female_190	3000000	0.17768	2
3354084_SCEP3_WT_female_190	4000000	0.228446	2
3354084_SCEP3_WT_female_190	12000000	0.634573	2
3354085_SCEP3_WT_female_191	2000000	0.126915	2
3354087_SCEP3_WT_female_193	9000000	0.482275	2
3354089_SCEP3_WT_female_195	7000000	0.380744	2
3354094_SCEP3_WT_female_200	10000000	0.533041	2
3354095_SCEP3_WT_female_201	6000000	0.329978	2
3354096_SCEP3_WT_female_202	14000000	0.736105	2
3354097_SCEP3_WT_female_203	9000000	0.482275	2
3354101_SCEP3_WT_female_207	10000000	0.533041	2
3354105_SCEP3_WT_female_211	10000000	0.533041	2
3354109_SCEP3_WT_female_215	12000000	0.634573	2
3354111_SCEP3_WT_female_217	8000000	0.43151	2
3354112_SCEP3_WT_female_218	7000000	0.380744	2
3354113_SCEP3_WT_female_219	12000000	0.634573	2
3354115_SCEP3_WT_female_221	1000000	0.0761487	2
3354117_SCEP3_WT_female_223	2000000	0.126915	2
3354118_SCEP3_WT_female_224	7000000	0.380744	2
3354125_SCEP3_WT_female_231	2000000	0.126915	2
3354127_SCEP3_WT_female_233	19000000	0.989934	2
3354130_SCEP3_WT_female_236	2000000	0.126915	2
3354132_SCEP3_HO_male_1	8000000	0.43151	2
3354132_SCEP3_HO_male_1	10000000	0.533041	2
3354132_SCEP3_HO_male_1	11000000	0.583807	2
3354132_SCEP3_HO_male_1	19000000	0.989934	2
3354133_SCEP3_HO_male_2	12000000	0.634573	2
3354135_SCEP3_HO_male_4	7000000	0.380744	2
3354137_SCEP3_HO_male_6	7000000	0.380744	2
3354139_SCEP3_HO_male_8	15000000	0.78687	2
3354140_SCEP3_HO_male_9	1000000	0.0761487	2
3354143_SCEP3_HO_male_12	11000000	0.583807	2
3354145_SCEP3_HO_male_14	1000000	0.0761487	2
3354145_SCEP3_HO_male_14	11000000	0.583807	2
3354147_SCEP3_HO_male_16	19000000	0.989934	2
3354151_SCEP3_HO_male_20	14000000	0.736105	2
3354154_SCEP3_HO_male_23	8000000	0.43151	2
3354156_SCEP3_HO_male_25	6000000	0.329978	2
3354156_SCEP3_HO_male_25	12000000	0.634573	2
3354156_SCEP3_HO_male_25	16000000	0.837636	2
3354157_SCEP3_HO_male_26	1000000	0.0761487	2
3354157_SCEP3_HO_male_26	7000000	0.380744	2
3354158_SCEP3_HO_male_27	8000000	0.43151	2
3354158_SCEP3_HO_male_27	14000000	0.736105	2
3354159_SCEP3_HO_male_28	13000000	0.685339	2
3354163_SCEP3_HO_male_32	9000000	0.482275	2
3354165_SCEP3_HO_male_33	9000000	0.482275	2
3354167_SCEP3_HO_male_35	7000000	0.380744	2
3354167_SCEP3_HO_male_35	17000000	0.888402	2
3354169_SCEP3_HO_male_37	10000000	0.533041	2
3354170_SCEP3_HO_male_38	13000000	0.685339	2
3354172_SCEP3_HO_male_40	17000000	0.888402	2
3354173_SCEP3_HO_male_41	8000000	0.43151	2
3354176_SCEP3_HO_male_44	19000000	0.989934	2
3354178_SCEP3_HO_male_46	1000000	0.0761487	2
3354178_SCEP3_HO_male_46	19000000	0.989934	2
3354180_SCEP3_HO_male_48	2000000	0.126915	2
3354180_SCEP3_HO_male_48	7000000	0.380744	2
3354181_SCEP3_HO_male_49	12000000	0.634573	2
3354182_SCEP3_HO_male_50	2000000	0.126915	2
3354182_SCEP3_HO_male_50	11000000	0.583807	2
3354183_SCEP3_HO_male_51	15000000	0.78687	2
3354184_SCEP3_HO_male_52	1000000	0.0761487	2
3354184_SCEP3_HO_male_52	14000000	0.736105	2
3354189_SCEP3_HO_male_57	19000000	0.989934	2
3354190_SCEP3_HO_male_58	16000000	0.837636	2
3354191_SCEP3_HO_male_59	8000000	0.43151	2
3354192_SCEP3_HO_male_60	19000000	0.989934	2
3354193_SCEP3_HO_male_61	19000000	0.989934	2
3354195_SCEP3_HO_male_63	1000000	0.0761487	2
3354195_SCEP3_HO_male_63	15000000	0.78687	2
3354195_SCEP3_HO_male_63	16000000	0.837636	2
3354197_SCEP3_HO_male_65	1000000	0.0761487	2
3354197_SCEP3_HO_male_65	2000000	0.126915	2
3354197_SCEP3_HO_male_65	8000000	0.43151	2
3354197_SCEP3_HO_male_65	11000000	0.583807	2
3354198_SCEP3_HO_male_66	14000000	0.736105	2
3354198_SCEP3_HO_male_66	15000000	0.78687	2
3354198_SCEP3_HO_male_66	19000000	0.989934	2
3354200_SCEP3_HO_male_68	9000000	0.482275	2
3354201_SCEP3_HO_male_69	15000000	0.78687	2
3354202_SCEP3_HO_male_70	1000000	0.0761487	2
3354202_SCEP3_HO_male_70	10000000	0.533041	2
3354202_SCEP3_HO_male_70	16000000	0.837636	2
3354203_SCEP3_HO_male_71	1000000	0.0761487	2
3354203_SCEP3_HO_male_71	2000000	0.126915	2
3354204_SCEP3_HO_male_72	10000000	0.533041	2
3354204_SCEP3_HO_male_72	11000000	0.583807	2
3354205_SCEP3_HO_male_73	14000000	0.736105	2
3354206_SCEP3_HO_male_74	16000000	0.837636	2
3354208_SCEP3_HO_male_76	7000000	0.380744	2
3354209_SCEP3_HO_male_77	1000000	0.0761487	2
3354210_SCEP3_HO_male_78	1000000	0.0761487	2
3354210_SCEP3_HO_male_78	13000000	0.685339	2
3354211_SCEP3_HO_male_79	2000000	0.126915	2
3354211_SCEP3_HO_male_79	4000000	0.228446	2
3354211_SCEP3_HO_male_79	5000000	0.279212	2
3354211_SCEP3_HO_male_79	10000000	0.533041	2
3354211_SCEP3_HO_male_79	11000000	0.583807	2
3354212_SCEP3_HO_male_80	16000000	0.837636	2
3354213_SCEP3_HO_male_81	7000000	0.380744	2
3354214_SCEP3_HO_male_82	1000000	0.0761487	2
3354216_SCEP3_HO_male_84	7000000	0.380744	2
3354216_SCEP3_HO_male_84	17000000	0.888402	2
3354218_SCEP3_HO_male_86	10000000	0.533041	2
3354218_SCEP3_HO_male_86	11000000	0.583807	2
3354218_SCEP3_HO_male_86	13000000	0.685339	2
3354219_SCEP3_HO_male_87	10000000	0.533041	2
3354219_SCEP3_HO_male_87	16000000	0.837636	2
3354220_SCEP3_HO_male_88	5000000	0.279212	2
3354223_SCEP3_HO_male_91	13000000	0.685339	2
3354223_SCEP3_HO_male_91	18000000	0.939168	2
3354225_SCEP3_HO_male_93	19000000	0.989934	2
3354226_SCEP3_HO_male_94	11000000	0.583807	2
3354227_SCEP3_HO_male_95	1000000	0.0761487	2
3354227_SCEP3_HO_male_95	13000000	0.685339	2
3354228_SCEP3_HO_male_96	1000000	0.0761487	2
3354229_SCEP3_HO_male_97	1000000	0.0761487	2
3354230_SCEP3_HO_male_98	11000000	0.583807	2
3354232_SCEP3_HO_male_100	19000000	0.989934	2
3354233_SCEP3_HO_male_101	6000000	0.329978	2
3354233_SCEP3_HO_male_101	7000000	0.380744	2
3354233_SCEP3_HO_male_101	8000000	0.43151	2
3354234_SCEP3_HO_male_102	13000000	0.685339	2
3354234_SCEP3_HO_male_102	16000000	0.837636	2
3354235_SCEP3_HO_male_103	1000000	0.0761487	2
3354236_SCEP3_HO_male_104	13000000	0.685339	2
3354237_SCEP3_HO_male_105	7000000	0.380744	2
3354237_SCEP3_HO_male_105	11000000	0.583807	2
3354239_SCEP3_HO_male_107	8000000	0.43151	2
3354240_SCEP3_HO_male_108	15000000	0.78687	2
3354240_SCEP3_HO_male_108	18000000	0.939168	2
3354241_SCEP3_HO_male_109	9000000	0.482275	2
3354241_SCEP3_HO_male_109	10000000	0.533041	2
3354242_SCEP3_HO_male_110	19000000	0.989934	2
3354245_SCEP3_HO_male_113	13000000	0.685339	2
3354245_SCEP3_HO_male_113	16000000	0.837636	2
3354248_SCEP3_HO_male_116	19000000	0.989934	2
3354249_SCEP3_HO_male_117	1000000	0.0761487	2
3354249_SCEP3_HO_male_117	7000000	0.380744	2
3354253_SCEP3_HO_male_121	2000000	0.126915	2
3354253_SCEP3_HO_male_121	15000000	0.78687	2
3354255_SCEP3_HO_male_123	18000000	0.939168	2
3354259_SCEP3_HO_male_127	14000000	0.736105	2
3354262_SCEP3_HO_male_130	7000000	0.380744	2
3354262_SCEP3_HO_male_130	10000000	0.533041	2
3354262_SCEP3_HO_male_130	19000000	0.989934	2
3354263_SCEP3_HO_male_131	17000000	0.888402	2
3354265_SCEP3_HO_male_133	1000000	0.0761487	2
3354266_SCEP3_HO_male_134	1000000	0.0761487	2
3354266_SCEP3_HO_male_134	2000000	0.126915	2
3354266_SCEP3_HO_male_134	3000000	0.17768	2
3354266_SCEP3_HO_male_134	8000000	0.43151	2
3354266_SCEP3_HO_male_134	9000000	0.482275	2
3354266_SCEP3_HO_male_134	10000000	0.533041	2
3354266_SCEP3_HO_male_134	11000000	0.583807	2
3354266_SCEP3_HO_male_134	14000000	0.736105	2
3354266_SCEP3_HO_male_134	15000000	0.78687	2
3354271_SCEP3_HO_male_138	15000000	0.78687	2
3354272_SCEP3_HO_male_139	11000000	0.583807	2
3354272_SCEP3_HO_male_139	14000000	0.736105	2
3354275_SCEP3_HO_male_142	13000000	0.685339	2
3354276_SCEP3_HO_female_1	7000000	0.380744	2
3354277_SCEP3_HO_female_2	10000000	0.533041	2
3354282_SCEP3_HO_female_7	14000000	0.736105	2
3354284_SCEP3_HO_female_9	11000000	0.583807	2
3354284_SCEP3_HO_female_9	19000000	0.989934	2
3354285_SCEP3_HO_female_10	7000000	0.380744	2
3354287_SCEP3_HO_female_12	14000000	0.736105	2
3354289_SCEP3_HO_female_14	8000000	0.43151	2
3354289_SCEP3_HO_female_14	15000000	0.78687	2
3354290_SCEP3_HO_female_15	14000000	0.736105	2
3354294_SCEP3_HO_female_19	16000000	0.837636	2
3354299_SCEP3_HO_female_24	18000000	0.939168	2
3354302_SCEP3_HO_female_27	18000000	0.939168	2
3354303_SCEP3_HO_female_28	7000000	0.380744	2
3354303_SCEP3_HO_female_28	8000000	0.43151	2
3354303_SCEP3_HO_female_28	19000000	0.989934	2
3354305_SCEP3_HO_female_30	12000000	0.634573	2
3354306_SCEP3_HO_female_31	16000000	0.837636	2
3354308_SCEP3_HO_female_33	8000000	0.43151	2
3354308_SCEP3_HO_female_33	11000000	0.583807	2
3354308_SCEP3_HO_female_33	16000000	0.837636	2
3354309_SCEP3_HO_female_34	10000000	0.533041	2
3354310_SCEP3_HO_female_35	8000000	0.43151	2
3354313_SCEP3_HO_female_38	8000000	0.43151	2
3354314_SCEP3_HO_female_39	8000000	0.43151	2
3354315_SCEP3_HO_female_40	1000000	0.0761487	2
3354316_SCEP3_HO_female_41	1000000	0.0761487	2
3354316_SCEP3_HO_female_41	6000000	0.329978	2
3354316_SCEP3_HO_female_41	7000000	0.380744	2
3354316_SCEP3_HO_female_41	10000000	0.533041	2
3354317_SCEP3_HO_female_42	18000000	0.939168	2
3354320_SCEP3_HO_female_45	8000000	0.43151	2
3354322_SCEP3_HO_female_47	18000000	0.939168	2
3354329_SCEP3_HO_female_54	2000000	0.126915	2
3354329_SCEP3_HO_female_54	3000000	0.17768	2
3354329_SCEP3_HO_female_54	9000000	0.482275	2
3354331_SCEP3_HO_female_56	10000000	0.533041	2
3354333_SCEP3_HO_female_58	11000000	0.583807	2
3354334_SCEP3_HO_female_59	14000000	0.736105	2
3354335_SCEP3_HO_female_60	1000000	0.0761487	2
3354335_SCEP3_HO_female_60	8000000	0.43151	2
3354338_SCEP3_HO_female_63	11000000	0.583807	2
3354338_SCEP3_HO_female_63	18000000	0.939168	2
3354341_SCEP3_HO_female_66	9000000	0.482275	2
3354341_SCEP3_HO_female_66	16000000	0.837636	2
3354342_SCEP3_HO_female_67	18000000	0.939168	2
3354343_SCEP3_HO_female_68	19000000	0.989934	2
3354345_SCEP3_HO_female_70	11000000	0.583807	2
3354345_SCEP3_HO_female_70	16000000	0.837636	2
3354346_SCEP3_HO_female_71	19000000	0.989934	2
3354348_SCEP3_HO_female_73	10000000	0.533041	2
3354348_SCEP3_HO_female_73	14000000	0.736105	2
3354350_SCEP3_HO_female_75	1000000	0.0761487	2
3354350_SCEP3_HO_female_75	8000000	0.43151	2
3354351_SCEP3_HO_female_76	12000000	0.634573	2
3354353_SCEP3_HO_female_78	12000000	0.634573	2
3354354_SCEP3_HO_female_79	7000000	0.380744	2
3354356_SCEP3_HO_female_81	11000000	0.583807	2
3354356_SCEP3_HO_female_81	14000000	0.736105	2
3354357_SCEP3_HO_female_82	8000000	0.43151	2
3354361_SCEP3_HO_female_86	1000000	0.0761487	2
3354361_SCEP3_HO_female_86	2000000	0.126915	2
3354361_SCEP3_HO_female_86	3000000	0.17768	2
3354361_SCEP3_HO_female_86	18000000	0.939168	2
3354361_SCEP3_HO_female_86	19000000	0.989934	2
3354362_SCEP3_HO_female_87	17000000	0.888402	2
3354363_SCEP3_HO_female_88	7000000	0.380744	2
3354364_SCEP3_HO_female_89	15000000	0.78687	2
3354365_SCEP3_HO_female_90	13000000	0.685339	2
3354368_SCEP3_HO_female_93	19000000	0.989934	2
3354370_SCEP3_HO_female_95	15000000	0.78687	2
3354370_SCEP3_HO_female_95	16000000	0.837636	2
3354376_SCEP3_HO_female_100	12000000	0.634573	2
3354377_SCEP3_HO_female_101	14000000	0.736105	2
3354377_SCEP3_HO_female_101	18000000	0.939168	2
3354380_SCEP3_HO_female_104	9000000	0.482275	2
3354380_SCEP3_HO_female_104	12000000	0.634573	2
3354382_SCEP3_HO_female_106	14000000	0.736105	2
3354383_SCEP3_HO_female_107	15000000	0.78687	2
3354384_SCEP3_HO_female_108	8000000	0.43151	2
3354387_SCEP3_HO_female_111	10000000	0.533041	2
3354389_SCEP3_HO_female_113	13000000	0.685339	2
3354389_SCEP3_HO_female_113	17000000	0.888402	2
3354391_SCEP3_HO_female_115	14000000	0.736105	2
3354393_SCEP3_HO_female_117	1000000	0.0761487	2
3354396_SCEP3_HO_female_120	16000000	0.837636	2
3354398_SCEP3_HO_female_122	1000000	0.0761487	2
3354398_SCEP3_HO_female_122	9000000	0.482275	2
3354398_SCEP3_HO_female_122	19000000	0.989934	2
3354401_SCEP3_HO_female_125	15000000	0.78687	2
3354401_SCEP3_HO_female_125	16000000	0.837636	2
3354401_SCEP3_HO_female_125	17000000	0.888402	2
3354402_SCEP3_HO_female_126	8000000	0.43151	2
3354403_SCEP3_HO_female_127	13000000	0.685339	2
3354407_SCEP3_HO_female_131	8000000	0.43151	2
3354407_SCEP3_HO_female_131	13000000	0.685339	2
3354407_SCEP3_HO_female_131	15000000	0.78687	2
3354408_SCEP3_HO_female_132	13000000	0.685339	2
3354409_SCEP3_HO_female_133	10000000	0.533041	2
3354409_SCEP3_HO_female_133	11000000	0.583807	2
3354409_SCEP3_HO_female_133	17000000	0.888402	2
3354410_SCEP3_HO_female_134	9000000	0.482275	2
3354410_SCEP3_HO_female_134	12000000	0.634573	2
3354415_SCEP3_HO_female_139	1000000	0.0761487	2
3354415_SCEP3_HO_female_139	2000000	0.126915	2
3354415_SCEP3_HO_female_139	6000000	0.329978	2
3354415_SCEP3_HO_female_139	7000000	0.380744	2
3354415_SCEP3_HO_female_139	8000000	0.43151	2
3354415_SCEP3_HO_female_139	18000000	0.939168	2
3354418_SCEP3_HO_female_142	8000000	0.43151	2
3354418_SCEP3_HO_female_142	12000000	0.634573	2
3354418_SCEP3_HO_female_142	18000000	0.939168	2
3354421_SCEP3_HO_female_145	7000000	0.380744	2
3354427_SCEP3_HO_female_151	16000000	0.837636	2
3354428_SCEP3_HO_female_152	10000000	0.533041	2
3354429_SCEP3_HO_female_153	8000000	0.43151	2
3354429_SCEP3_HO_female_153	10000000	0.533041	2
3354430_SCEP3_HO_female_154	15000000	0.78687	2
3354430_SCEP3_HO_female_154	19000000	0.989934	2
3354431_SCEP3_HO_female_155	12000000	0.634573	2
3354433_SCEP3_HO_female_157	9000000	0.482275	2
3354433_SCEP3_HO_female_157	11000000	0.583807	2
3354436_SCEP3_HO_female_160	14000000	0.736105	2
3354437_SCEP3_HO_female_161	1000000	0.0761487	2
3354437_SCEP3_HO_female_161	7000000	0.380744	2
3354438_SCEP3_HO_female_162	12000000	0.634573	2
3354439_SCEP3_HO_female_163	7000000	0.380744	2
3354441_SCEP3_HO_female_165	7000000	0.380744	2
3354441_SCEP3_HO_female_165	17000000	0.888402	2
3354442_SCEP3_HO_female_166	13000000	0.685339	2
3354443_SCEP3_HO_female_167	13000000	0.685339	2
3354443_SCEP3_HO_female_167	16000000	0.837636	2
3354443_SCEP3_HO_female_167	18000000	0.939168	2
3354444_SCEP3_HO_female_168	1000000	0.0761487	2
3354444_SCEP3_HO_female_168	15000000	0.78687	2
3354444_SCEP3_HO_female_168	17000000	0.888402	2
3354445_SCEP3_HO_female_169	1000000	0.0761487	2
3354446_SCEP3_HO_female_170	9000000	0.482275	2
3354448_SCEP3_HO_female_172	7000000	0.380744	2
3354457_SCEP3_HO_female_181	8000000	0.43151	2
3354459_SCEP3_HO_female_183	10000000	0.533041	2
3354460_SCEP3_HO_female_184	10000000	0.533041	2
3354460_SCEP3_HO_female_184	17000000	0.888402	2
3354461_SCEP3_HO_female_185	13000000	0.685339	2
3354461_SCEP3_HO_female_185	14000000	0.736105	2
3354463_SCEP3_HO_female_187	8000000	0.43151	2
3354463_SCEP3_HO_female_187	15000000	0.78687	2
3354465_SCEP3_HO_female_189	17000000	0.888402	2
3354466_SCEP3_HO_female_190	13000000	0.685339	2
3354466_SCEP3_HO_female_190	16000000	0.837636	2
3354468_SCEP3_HO_female_192	12000000	0.634573	2
3354469_SCEP3_HO_female_193	13000000	0.685339	2
3354470_SCEP3_HO_female_194	17000000	0.888402	2
3354471_SCEP3_HO_female_195	19000000	0.989934	2
3354472_SCEP3_HO_female_196	15000000	0.78687	2
3354474_SCEP3_HO_female_198	1000000	0.0761487	2
3354474_SCEP3_HO_female_198	19000000	0.989934	2
3354479_SCEP3_HO_female_202	14000000	0.736105	2
3354483_SCEP3_HO_female_206	10000000	0.533041	2
3354484_SCEP3_HO_female_207	1000000	0.0761487	2
3354485_SCEP3_HO_female_208	18000000	0.939168	2
3354489_SCEP3_HO_female_212	17000000	0.888402	2
3354495_SCEP3_HO_female_218	10000000	0.533041	2
3354495_SCEP3_HO_female_218	17000000	0.888402	2
3354499_SCEP3_HO_female_222	10000000	0.533041	2
3354509_SCEP3_HO_female_232	8000000	0.43151	2
3354509_SCEP3_HO_female_232	14000000	0.736105	2
3354514_SCEP3_HO_female_237	18000000	0.939168	2
3353749_SCEP3_WT_male_1	17000000	0.745956	3
3353751_SCEP3_WT_male_3	13000000	0.575452	3
3353753_SCEP3_WT_male_5	16000000	0.70333	3
3353756_SCEP3_WT_male_8	9000000	0.404948	3
3353756_SCEP3_WT_male_8	18000000	0.788582	3
3353757_SCEP3_WT_male_9	10000000	0.447574	3
3353757_SCEP3_WT_male_9	18000000	0.788582	3
3353758_SCEP3_WT_male_10	1000000	0.0639391	3
3353759_SCEP3_WT_male_11	15000000	0.660704	3
3353761_SCEP3_WT_male_13	5000000	0.234443	3
3353761_SCEP3_WT_male_13	11000000	0.4902	3
3353762_SCEP3_WT_male_14	1000000	0.0639391	3
3353762_SCEP3_WT_male_14	18000000	0.788582	3
3353763_SCEP3_WT_male_15	1000000	0.0639391	3
3353764_SCEP3_WT_male_16	1000000	0.0639391	3
3353765_SCEP3_WT_male_17	2000000	0.106565	3
3353765_SCEP3_WT_male_17	9000000	0.404948	3
3353765_SCEP3_WT_male_17	23000000	1.00171	3
3353768_SCEP3_WT_male_20	2000000	0.106565	3
3353769_SCEP3_WT_male_21	17000000	0.745956	3
3353770_SCEP3_WT_male_22	5000000	0.234443	3
3353770_SCEP3_WT_male_22	20000000	0.873834	3
3353771_SCEP3_WT_male_23	12000000	0.532826	3
3353772_SCEP3_WT_male_24	10000000	0.447574	3
3353774_SCEP3_WT_male_26	2000000	0.106565	3
3353775_SCEP3_WT_male_27	11000000	0.4902	3
3353776_SCEP3_WT_male_28	2000000	0.106565	3
3353777_SCEP3_WT_male_29	2000000	0.106565	3
3353777_SCEP3_WT_male_29	9000000	0.404948	3
3353778_SCEP3_WT_male_30	11000000	0.4902	3
3353779_SCEP3_WT_male_31	3000000	0.149191	3
3353783_SCEP3_WT_male_35	1000000	0.0639391	3
3353783_SCEP3_WT_male_35	16000000	0.70333	3
3353785_SCEP3_WT_male_37	16000000	0.70333	3
3353787_SCEP3_WT_male_39	19000000	0.831208	3
3353789_SCEP3_WT_male_41	16000000	0.70333	3
3353792_SCEP3_WT_male_44	11000000	0.4902	3
3353792_SCEP3_WT_male_44	17000000	0.745956	3
3353792_SCEP3_WT_male_44	23000000	1.00171	3
3353793_SCEP3_WT_male_45	8000000	0.362321	3
3353795_SCEP3_WT_male_47	3000000	0.149191	3
3353799_SCEP3_WT_male_51	11000000	0.4902	3
3353803_SCEP3_WT_male_55	17000000	0.745956	3
3353804_SCEP3_WT_male_56	9000000	0.404948	3
3353806_SCEP3_WT_male_58	8000000	0.362321	3
3353806_SCEP3_WT_male_58	19000000	0.831208	3
3353807_SCEP3_WT_male_59	10000000	0.447574	3
3353807_SCEP3_WT_male_59	22000000	0.959086	3
3353808_SCEP3_WT_male_60	20000000	0.873834	3
3353809_SCEP3_WT_male_61	5000000	0.234443	3
3353809_SCEP3_WT_male_61	17000000	0.745956	3
3353814_SCEP3_WT_male_66	7000000	0.319695	3
3353815_SCEP3_WT_male_67	11000000	0.4902	3
3353816_SCEP3_WT_male_68	11000000	0.4902	3
3353816_SCEP3_WT_male_68	16000000	0.70333	3
3353820_SCEP3_WT_male_72	17000000	0.745956	3
3353824_SCEP3_WT_male_76	11000000	0.4902	3
3353825_SCEP3_WT_male_77	18000000	0.788582	3
3353827_SCEP3_WT_male_79	1000000	0.0639391	3
3353830_SCEP3_WT_male_82	16000000	0.70333	3
3353831_SCEP3_WT_male_83	10000000	0.447574	3
3353832_SCEP3_WT_male_84	2000000	0.106565	3
3353832_SCEP3_WT_male_84	18000000	0.788582	3
3353834_SCEP3_WT_male_86	10000000	0.447574	3
3353835_SCEP3_WT_male_87	1000000	0.0639391	3
3353836_SCEP3_WT_male_88	9000000	0.404948	3
3353836_SCEP3_WT_male_88	13000000	0.575452	3
3353836_SCEP3_WT_male_88	14000000	0.618078	3
3353838_SCEP3_WT_male_90	22000000	0.959086	3
3353839_SCEP3_WT_male_91	10000000	0.447574	3
3353840_SCEP3_WT_male_92	1000000	0.0639391	3
3353840_SCEP3_WT_male_92	19000000	0.831208	3
3353841_SCEP3_WT_male_93	1000000	0.0639391	3
3353842_SCEP3_WT_male_94	4000000	0.191817	3
3353843_SCEP3_WT_male_95	2000000	0.106565	3
3353843_SCEP3_WT_male_95	3000000	0.149191	3
3353845_SCEP3_WT_male_97	5000000	0.234443	3
3353845_SCEP3_WT_male_97	6000000	0.277069	3
3353845_SCEP3_WT_male_97	11000000	0.4902	3
3353846_SCEP3_WT_male_98	7000000	0.319695	3
3353847_SCEP3_WT_male_99	3000000	0.149191	3
3353847_SCEP3_WT_male_99	9000000	0.404948	3
3353847_SCEP3_WT_male_99	19000000	0.831208	3
3353848_SCEP3_WT_male_100	11000000	0.4902	3
3353849_SCEP3_WT_male_101	18000000	0.788582	3
3353850_SCEP3_WT_male_102	11000000	0.4902	3
3353854_SCEP3_WT_male_106	1000000	0.0639391	3
3353854_SCEP3_WT_male_106	19000000	0.831208	3
3353855_SCEP3_WT_male_107	10000000	0.447574	3
3353857_SCEP3_WT_male_109	16000000	0.70333	3
3353859_SCEP3_WT_male_111	1000000	0.0639391	3
3353862_SCEP3_WT_male_114	4000000	0.191817	3
3353862_SCEP3_WT_male_114	18000000	0.788582	3
3353863_SCEP3_WT_male_115	3000000	0.149191	3
3353863_SCEP3_WT_male_115	11000000	0.4902	3
3353865_SCEP3_WT_male_117	15000000	0.660704	3
3353866_SCEP3_WT_male_118	10000000	0.447574	3
3353867_SCEP3_WT_male_119	10000000	0.447574	3
3353868_SCEP3_WT_male_120	18000000	0.788582	3
3353869_SCEP3_WT_male_121	1000000	0.0639391	3
3353869_SCEP3_WT_male_121	7000000	0.319695	3
3353873_SCEP3_WT_male_125	7000000	0.319695	3
3353873_SCEP3_WT_male_125	16000000	0.70333	3
3353875_SCEP3_WT_male_127	2000000	0.106565	3
3353876_SCEP3_WT_male_128	11000000	0.4902	3
3353876_SCEP3_WT_male_128	23000000	1.00171	3
3353880_SCEP3_WT_male_132	11000000	0.4902	3
3353882_SCEP3_WT_male_134	18000000	0.788582	3
3353885_SCEP3_WT_male_137	21000000	0.91646	3
3353887_SCEP3_WT_male_139	11000000	0.4902	3
3353888_SCEP3_WT_male_140	1000000	0.0639391	3
3353888_SCEP3_WT_male_140	21000000	0.91646	3
3353891_SCEP3_WT_male_143	17000000	0.745956	3
3353895_SCEP3_WT_female_4	5000000	0.234443	3
3353895_SCEP3_WT_female_4	10000000	0.447574	3
3353896_SCEP3_WT_female_5	16000000	0.70333	3
3353898_SCEP3_WT_female_7	11000000	0.4902	3
3353901_SCEP3_WT_female_10	6000000	0.277069	3
3353902_SCEP3_WT_female_11	9000000	0.404948	3
3353905_SCEP3_WT_female_14	5000000	0.234443	3
3353905_SCEP3_WT_female_14	19000000	0.831208	3
3353911_SCEP3_WT_female_20	11000000	0.4902	3
3353912_SCEP3_WT_female_21	8000000	0.362321	3
3353914_SCEP3_WT_female_23	2000000	0.106565	3
3353915_SCEP3_WT_female_24	17000000	0.745956	3
3353918_SCEP3_WT_female_26	15000000	0.660704	3
3353920_SCEP3_WT_female_28	10000000	0.447574	3
3353926_SCEP3_WT_female_34	18000000	0.788582	3
3353927_SCEP3_WT_female_35	17000000	0.745956	3
3353928_SCEP3_WT_female_36	11000000	0.4902	3
3353931_SCEP3_WT_female_39	9000000	0.404948	3
3353935_SCEP3_WT_female_43	17000000	0.745956	3
3353936_SCEP3_WT_female_44	11000000	0.4902	3
3353937_SCEP3_WT_female_45	10000000	0.447574	3
3353938_SCEP3_WT_female_46	9000000	0.404948	3
3353940_SCEP3_WT_female_48	16000000	0.70333	3
3353942_SCEP3_WT_female_50	16000000	0.70333	3
3353943_SCEP3_WT_female_51	9000000	0.404948	3
3353950_SCEP3_WT_female_58	18000000	0.788582	3
3353952_SCEP3_WT_female_60	10000000	0.447574	3
3353953_SCEP3_WT_female_61	23000000	1.00171	3
3353954_SCEP3_WT_female_62	10000000	0.447574	3
3353955_SCEP3_WT_female_63	9000000	0.404948	3
3353957_SCEP3_WT_female_64	11000000	0.4902	3
3353959_SCEP3_WT_female_66	18000000	0.788582	3
3353960_SCEP3_WT_female_67	9000000	0.404948	3
3353965_SCEP3_WT_female_72	11000000	0.4902	3
3353966_SCEP3_WT_female_73	9000000	0.404948	3
3353967_SCEP3_WT_female_74	18000000	0.788582	3
3353971_SCEP3_WT_female_78	11000000	0.4902	3
3353972_SCEP3_WT_female_79	11000000	0.4902	3
3353974_SCEP3_WT_female_81	21000000	0.91646	3
3353975_SCEP3_WT_female_82	9000000	0.404948	3
3353977_SCEP3_WT_female_84	16000000	0.70333	3
3353978_SCEP3_WT_female_85	9000000	0.404948	3
3353979_SCEP3_WT_female_86	8000000	0.362321	3
3353983_SCEP3_WT_female_90	17000000	0.745956	3
3353984_SCEP3_WT_female_91	18000000	0.788582	3
3353985_SCEP3_WT_female_92	10000000	0.447574	3
3353986_SCEP3_WT_female_93	16000000	0.70333	3
3353987_SCEP3_WT_female_94	15000000	0.660704	3
3353988_SCEP3_WT_female_95	20000000	0.873834	3
3353992_SCEP3_WT_female_99	11000000	0.4902	3
3353993_SCEP3_WT_female_100	5000000	0.234443	3
3353994_SCEP3_WT_female_101	8000000	0.362321	3
3353994_SCEP3_WT_female_101	23000000	1.00171	3
3353995_SCEP3_WT_female_102	9000000	0.404948	3
3354000_SCEP3_WT_female_107	11000000	0.4902	3
3354001_SCEP3_WT_female_108	10000000	0.447574	3
3354002_SCEP3_WT_female_109	10000000	0.447574	3
3354006_SCEP3_WT_female_113	15000000	0.660704	3
3354007_SCEP3_WT_female_114	9000000	0.404948	3
3354010_SCEP3_WT_female_117	2000000	0.106565	3
3354010_SCEP3_WT_female_117	19000000	0.831208	3
3354011_SCEP3_WT_female_118	16000000	0.70333	3
3354019_SCEP3_WT_female_126	20000000	0.873834	3
3354022_SCEP3_WT_female_129	5000000	0.234443	3
3354023_SCEP3_WT_female_130	16000000	0.70333	3
3354024_SCEP3_WT_female_131	11000000	0.4902	3
3354031_SCEP3_WT_female_138	6000000	0.277069	3
3354031_SCEP3_WT_female_138	16000000	0.70333	3
3354032_SCEP3_WT_female_139	16000000	0.70333	3
3354033_SCEP3_WT_female_140	15000000	0.660704	3
3354034_SCEP3_WT_female_141	17000000	0.745956	3
3354035_SCEP3_WT_female_142	16000000	0.70333	3
3354036_SCEP3_WT_female_143	5000000	0.234443	3
3354037_SCEP3_WT_female_144	18000000	0.788582	3
3354038_SCEP3_WT_female_145	8000000	0.362321	3
3354039_SCEP3_WT_female_146	18000000	0.788582	3
3354042_SCEP3_WT_female_149	16000000	0.70333	3
3354043_SCEP3_WT_female_150	3000000	0.149191	3
3354049_SCEP3_WT_female_156	8000000	0.362321	3
3354051_SCEP3_WT_female_158	9000000	0.404948	3
3354053_SCEP3_WT_female_160	9000000	0.404948	3
3354054_SCEP3_WT_female_161	12000000	0.532826	3
3354057_SCEP3_WT_female_164	16000000	0.70333	3
3354058_SCEP3_WT_female_165	9000000	0.404948	3
3354059_SCEP3_WT_female_166	12000000	0.532826	3
3354059_SCEP3_WT_female_166	14000000	0.618078	3
3354059_SCEP3_WT_female_166	15000000	0.660704	3
3354059_SCEP3_WT_female_166	21000000	0.91646	3
3354059_SCEP3_WT_female_166	22000000	0.959086	3
3354064_SCEP3_WT_female_170	9000000	0.404948	3
3354065_SCEP3_WT_female_171	8000000	0.362321	3
3354066_SCEP3_WT_female_172	8000000	0.362321	3
3354067_SCEP3_WT_female_173	16000000	0.70333	3
3354068_SCEP3_WT_female_174	2000000	0.106565	3
3354068_SCEP3_WT_female_174	3000000	0.149191	3
3354068_SCEP3_WT_female_174	16000000	0.70333	3
3354071_SCEP3_WT_female_177	11000000	0.4902	3
3354075_SCEP3_WT_female_181	12000000	0.532826	3
3354079_SCEP3_WT_female_185	17000000	0.745956	3
3354080_SCEP3_WT_female_186	18000000	0.788582	3
3354081_SCEP3_WT_female_187	17000000	0.745956	3
3354085_SCEP3_WT_female_191	16000000	0.70333	3
3354086_SCEP3_WT_female_192	10000000	0.447574	3
3354088_SCEP3_WT_female_194	9000000	0.404948	3
3354092_SCEP3_WT_female_198	11000000	0.4902	3
3354093_SCEP3_WT_female_199	5000000	0.234443	3
3354093_SCEP3_WT_female_199	6000000	0.277069	3
3354093_SCEP3_WT_female_199	13000000	0.575452	3
3354093_SCEP3_WT_female_199	14000000	0.618078	3
3354093_SCEP3_WT_female_199	18000000	0.788582	3
3354094_SCEP3_WT_female_200	11000000	0.4902	3
3354096_SCEP3_WT_female_202	16000000	0.70333	3
3354098_SCEP3_WT_female_204	18000000	0.788582	3
3354099_SCEP3_WT_female_205	9000000	0.404948	3
3354100_SCEP3_WT_female_206	18000000	0.788582	3
3354101_SCEP3_WT_female_207	16000000	0.70333	3
3354101_SCEP3_WT_female_207	21000000	0.91646	3
3354104_SCEP3_WT_female_210	16000000	0.70333	3
3354106_SCEP3_WT_female_212	8000000	0.362321	3
3354108_SCEP3_WT_female_214	11000000	0.4902	3
3354109_SCEP3_WT_female_215	20000000	0.873834	3
3354112_SCEP3_WT_female_218	16000000	0.70333	3
3354115_SCEP3_WT_female_221	19000000	0.831208	3
3354118_SCEP3_WT_female_224	11000000	0.4902	3
3354119_SCEP3_WT_female_225	8000000	0.362321	3
3354120_SCEP3_WT_female_226	15000000	0.660704	3
3354123_SCEP3_WT_female_229	16000000	0.70333	3
3354124_SCEP3_WT_female_230	6000000	0.277069	3
3354125_SCEP3_WT_female_231	7000000	0.319695	3
3354126_SCEP3_WT_female_232	11000000	0.4902	3
3354129_SCEP3_WT_female_235	11000000	0.4902	3
3354130_SCEP3_WT_female_236	9000000	0.404948	3
3354132_SCEP3_HO_male_1	4000000	0.191817	3
3354133_SCEP3_HO_male_2	1000000	0.0639391	3
3354134_SCEP3_HO_male_3	7000000	0.319695	3
3354136_SCEP3_HO_male_5	1000000	0.0639391	3
3354137_SCEP3_HO_male_6	19000000	0.831208	3
3354140_SCEP3_HO_male_9	22000000	0.959086	3
3354142_SCEP3_HO_male_11	9000000	0.404948	3
3354142_SCEP3_HO_male_11	18000000	0.788582	3
3354143_SCEP3_HO_male_12	5000000	0.234443	3
3354145_SCEP3_HO_male_14	17000000	0.745956	3
3354146_SCEP3_HO_male_15	21000000	0.91646	3
3354147_SCEP3_HO_male_16	5000000	0.234443	3
3354147_SCEP3_HO_male_16	19000000	0.831208	3
3354148_SCEP3_HO_male_17	2000000	0.106565	3
3354148_SCEP3_HO_male_17	3000000	0.149191	3
3354148_SCEP3_HO_male_17	18000000	0.788582	3
3354149_SCEP3_HO_male_18	9000000	0.404948	3
3354149_SCEP3_HO_male_18	10000000	0.447574	3
3354150_SCEP3_HO_male_19	21000000	0.91646	3
3354151_SCEP3_HO_male_20	9000000	0.404948	3
3354154_SCEP3_HO_male_23	4000000	0.191817	3
3354154_SCEP3_HO_male_23	17000000	0.745956	3
3354154_SCEP3_HO_male_23	22000000	0.959086	3
3354156_SCEP3_HO_male_25	16000000	0.70333	3
3354156_SCEP3_HO_male_25	20000000	0.873834	3
3354157_SCEP3_HO_male_26	18000000	0.788582	3
3354158_SCEP3_HO_male_27	8000000	0.362321	3
3354158_SCEP3_HO_male_27	13000000	0.575452	3
3354158_SCEP3_HO_male_27	14000000	0.618078	3
3354158_SCEP3_HO_male_27	16000000	0.70333	3
3354159_SCEP3_HO_male_28	7000000	0.319695	3
3354159_SCEP3_HO_male_28	21000000	0.91646	3
3354160_SCEP3_HO_male_29	19000000	0.831208	3
3354161_SCEP3_HO_male_30	23000000	1.00171	3
3354162_SCEP3_HO_male_31	8000000	0.362321	3
3354162_SCEP3_HO_male_31	11000000	0.4902	3
3354162_SCEP3_HO_male_31	22000000	0.959086	3
3354163_SCEP3_HO_male_32	2000000	0.106565	3
3354166_SCEP3_HO_male_34	1000000	0.0639391	3
3354166_SCEP3_HO_male_34	10000000	0.447574	3
3354166_SCEP3_HO_male_34	19000000	0.831208	3
3354167_SCEP3_HO_male_35	1000000	0.0639391	3
3354167_SCEP3_HO_male_35	5000000	0.234443	3
3354168_SCEP3_HO_male_36	7000000	0.319695	3
3354169_SCEP3_HO_male_37	6000000	0.277069	3
3354169_SCEP3_HO_male_37	23000000	1.00171	3
3354171_SCEP3_HO_male_39	4000000	0.191817	3
3354172_SCEP3_HO_male_40	4000000	0.191817	3
3354172_SCEP3_HO_male_40	7000000	0.319695	3
3354173_SCEP3_HO_male_41	23000000	1.00171	3
3354175_SCEP3_HO_male_43	18000000	0.788582	3
3354177_SCEP3_HO_male_45	3000000	0.149191	3
3354181_SCEP3_HO_male_49	8000000	0.362321	3
3354181_SCEP3_HO_male_49	11000000	0.4902	3
3354181_SCEP3_HO_male_49	17000000	0.745956	3
3354181_SCEP3_HO_male_49	21000000	0.91646	3
3354184_SCEP3_HO_male_52	21000000	0.91646	3
3354188_SCEP3_HO_male_56	18000000	0.788582	3
3354188_SCEP3_HO_male_56	19000000	0.831208	3
3354189_SCEP3_HO_male_57	3000000	0.149191	3
3354191_SCEP3_HO_male_59	11000000	0.4902	3
3354194_SCEP3_HO_male_62	5000000	0.234443	3
3354200_SCEP3_HO_male_68	2000000	0.106565	3
3354201_SCEP3_HO_male_69	11000000	0.4902	3
3354202_SCEP3_HO_male_70	10000000	0.447574	3
3354204_SCEP3_HO_male_72	6000000	0.277069	3
3354204_SCEP3_HO_male_72	9000000	0.404948	3
3354206_SCEP3_HO_male_74	7000000	0.319695	3
3354206_SCEP3_HO_male_74	19000000	0.831208	3
3354207_SCEP3_HO_male_75	6000000	0.277069	3
3354207_SCEP3_HO_male_75	22000000	0.959086	3
3354214_SCEP3_HO_male_82	22000000	0.959086	3
3354215_SCEP3_HO_male_83	7000000	0.319695	3
3354215_SCEP3_HO_male_83	9000000	0.404948	3
3354216_SCEP3_HO_male_84	11000000	0.4902	3
3354216_SCEP3_HO_male_84	16000000	0.70333	3
3354218_SCEP3_HO_male_86	5000000	0.234443	3
3354218_SCEP3_HO_male_86	8000000	0.362321	3
3354220_SCEP3_HO_male_88	8000000	0.362321	3
3354220_SCEP3_HO_male_88	17000000	0.745956	3
3354220_SCEP3_HO_male_88	23000000	1.00171	3
3354221_SCEP3_HO_male_89	18000000	0.788582	3
3354222_SCEP3_HO_male_90	16000000	0.70333	3
3354223_SCEP3_HO_male_91	12000000	0.532826	3
3354224_SCEP3_HO_male_92	1000000	0.0639391	3
3354224_SCEP3_HO_male_92	8000000	0.362321	3
3354224_SCEP3_HO_male_92	9000000	0.404948	3
3354224_SCEP3_HO_male_92	19000000	0.831208	3
3354226_SCEP3_HO_male_94	10000000	0.447574	3
3354227_SCEP3_HO_male_95	2000000	0.106565	3
3354229_SCEP3_HO_male_97	4000000	0.191817	3
3354229_SCEP3_HO_male_97	8000000	0.362321	3
3354229_SCEP3_HO_male_97	19000000	0.831208	3
3354230_SCEP3_HO_male_98	19000000	0.831208	3
3354231_SCEP3_HO_male_99	19000000	0.831208	3
3354232_SCEP3_HO_male_100	23000000	1.00171	3
3354234_SCEP3_HO_male_102	5000000	0.234443	3
3354235_SCEP3_HO_male_103	3000000	0.149191	3
3354235_SCEP3_HO_male_103	8000000	0.362321	3
3354235_SCEP3_HO_male_103	9000000	0.404948	3
3354235_SCEP3_HO_male_103	10000000	0.447574	3
3354235_SCEP3_HO_male_103	19000000	0.831208	3
3354236_SCEP3_HO_male_104	18000000	0.788582	3
3354237_SCEP3_HO_male_105	18000000	0.788582	3
3354239_SCEP3_HO_male_107	10000000	0.447574	3
3354240_SCEP3_HO_male_108	22000000	0.959086	3
3354243_SCEP3_HO_male_111	6000000	0.277069	3
3354243_SCEP3_HO_male_111	22000000	0.959086	3
3354245_SCEP3_HO_male_113	6000000	0.277069	3
3354248_SCEP3_HO_male_116	17000000	0.745956	3
3354248_SCEP3_HO_male_116	19000000	0.831208	3
3354249_SCEP3_HO_male_117	8000000	0.362321	3
3354250_SCEP3_HO_male_118	21000000	0.91646	3
3354252_SCEP3_HO_male_120	21000000	0.91646	3
3354253_SCEP3_HO_male_121	9000000	0.404948	3
3354253_SCEP3_HO_male_121	16000000	0.70333	3
3354254_SCEP3_HO_male_122	22000000	0.959086	3
3354255_SCEP3_HO_male_123	19000000	0.831208	3
3354256_SCEP3_HO_male_124	2000000	0.106565	3
3354256_SCEP3_HO_male_124	16000000	0.70333	3
3354256_SCEP3_HO_male_124	18000000	0.788582	3
3354259_SCEP3_HO_male_127	4000000	0.191817	3
3354260_SCEP3_HO_male_128	21000000	0.91646	3
3354261_SCEP3_HO_male_129	16000000	0.70333	3
3354262_SCEP3_HO_male_130	2000000	0.106565	3
3354262_SCEP3_HO_male_130	3000000	0.149191	3
3354262_SCEP3_HO_male_130	5000000	0.234443	3
3354264_SCEP3_HO_male_132	1000000	0.0639391	3
3354264_SCEP3_HO_male_132	4000000	0.191817	3
3354265_SCEP3_HO_male_133	3000000	0.149191	3
3354265_SCEP3_HO_male_133	8000000	0.362321	3
3354265_SCEP3_HO_male_133	16000000	0.70333	3
3354265_SCEP3_HO_male_133	21000000	0.91646	3
3354269_SCEP3_HO_male_136	7000000	0.319695	3
3354269_SCEP3_HO_male_136	19000000	0.831208	3
3354270_SCEP3_HO_male_137	4000000	0.191817	3
3354270_SCEP3_HO_male_137	22000000	0.959086	3
3354271_SCEP3_HO_male_138	17000000	0.745956	3
3354273_SCEP3_HO_male_140	5000000	0.234443	3
3354275_SCEP3_HO_male_142	5000000	0.234443	3
3354276_SCEP3_HO_female_1	5000000	0.234443	3
3354277_SCEP3_HO_female_2	1000000	0.0639391	3
3354277_SCEP3_HO_female_2	8000000	0.362321	3
3354278_SCEP3_HO_female_3	4000000	0.191817	3
3354278_SCEP3_HO_female_3	9000000	0.404948	3
3354278_SCEP3_HO_female_3	18000000	0.788582	3
3354279_SCEP3_HO_female_4	22000000	0.959086	3
3354281_SCEP3_HO_female_6	8000000	0.362321	3
3354284_SCEP3_HO_female_9	20000000	0.873834	3
3354285_SCEP3_HO_female_10	7000000	0.319695	3
3354285_SCEP3_HO_female_10	17000000	0.745956	3
3354286_SCEP3_HO_female_11	1000000	0.0639391	3
3354286_SCEP3_HO_female_11	5000000	0.234443	3
3354287_SCEP3_HO_female_12	17000000	0.745956	3
3354288_SCEP3_HO_female_13	18000000	0.788582	3
3354289_SCEP3_HO_female_14	20000000	0.873834	3
3354290_SCEP3_HO_female_15	6000000	0.277069	3
3354290_SCEP3_HO_female_15	9000000	0.404948	3
3354290_SCEP3_HO_female_15	18000000	0.788582	3
3354292_SCEP3_HO_female_17	23000000	1.00171	3
3354293_SCEP3_HO_female_18	18000000	0.788582	3
3354295_SCEP3_HO_female_20	5000000	0.234443	3
3354297_SCEP3_HO_female_22	1000000	0.0639391	3
3354298_SCEP3_HO_female_23	4000000	0.191817	3
3354299_SCEP3_HO_female_24	3000000	0.149191	3
3354299_SCEP3_HO_female_24	4000000	0.191817	3
3354299_SCEP3_HO_female_24	5000000	0.234443	3
3354299_SCEP3_HO_female_24	18000000	0.788582	3
3354301_SCEP3_HO_female_26	10000000	0.447574	3
3354301_SCEP3_HO_female_26	18000000	0.788582	3
3354302_SCEP3_HO_female_27	16000000	0.70333	3
3354303_SCEP3_HO_female_28	23000000	1.00171	3
3354304_SCEP3_HO_female_29	9000000	0.404948	3
3354305_SCEP3_HO_female_30	3000000	0.149191	3
3354306_SCEP3_HO_female_31	1000000	0.0639391	3
3354309_SCEP3_HO_female_34	23000000	1.00171	3
3354310_SCEP3_HO_female_35	9000000	0.404948	3
3354312_SCEP3_HO_female_37	20000000	0.873834	3
3354313_SCEP3_HO_female_38	17000000	0.745956	3
3354315_SCEP3_HO_female_40	10000000	0.447574	3
3354315_SCEP3_HO_female_40	20000000	0.873834	3
3354316_SCEP3_HO_female_41	2000000	0.106565	3
3354316_SCEP3_HO_female_41	6000000	0.277069	3
3354316_SCEP3_HO_female_41	18000000	0.788582	3
3354317_SCEP3_HO_female_42	10000000	0.447574	3
3354318_SCEP3_HO_female_43	6000000	0.277069	3
3354318_SCEP3_HO_female_43	21000000	0.91646	3
3354319_SCEP3_HO_female_44	5000000	0.234443	3
3354319_SCEP3_HO_female_44	9000000	0.404948	3
3354319_SCEP3_HO_female_44	18000000	0.788582	3
3354321_SCEP3_HO_female_46	4000000	0.191817	3
3354321_SCEP3_HO_female_46	18000000	0.788582	3
3354321_SCEP3_HO_female_46	22000000	0.959086	3
3354323_SCEP3_HO_female_48	7000000	0.319695	3
3354327_SCEP3_HO_female_52	2000000	0.106565	3
3354327_SCEP3_HO_female_52	3000000	0.149191	3
3354327_SCEP3_HO_female_52	5000000	0.234443	3
3354327_SCEP3_HO_female_52	10000000	0.447574	3
3354327_SCEP3_HO_female_52	21000000	0.91646	3
3354329_SCEP3_HO_female_54	1000000	0.0639391	3
3354329_SCEP3_HO_female_54	2000000	0.106565	3
3354329_SCEP3_HO_female_54	19000000	0.831208	3
3354329_SCEP3_HO_female_54	20000000	0.873834	3
3354330_SCEP3_HO_female_55	20000000	0.873834	3
3354331_SCEP3_HO_female_56	5000000	0.234443	3
3354331_SCEP3_HO_female_56	7000000	0.319695	3
3354332_SCEP3_HO_female_57	4000000	0.191817	3
3354334_SCEP3_HO_female_59	22000000	0.959086	3
3354336_SCEP3_HO_female_61	8000000	0.362321	3
3354336_SCEP3_HO_female_61	18000000	0.788582	3
3354336_SCEP3_HO_female_61	21000000	0.91646	3
3354337_SCEP3_HO_female_62	3000000	0.149191	3
3354337_SCEP3_HO_female_62	19000000	0.831208	3
3354337_SCEP3_HO_female_62	20000000	0.873834	3
3354337_SCEP3_HO_female_62	23000000	1.00171	3
3354338_SCEP3_HO_female_63	3000000	0.149191	3
3354339_SCEP3_HO_female_64	21000000	0.91646	3
3354340_SCEP3_HO_female_65	19000000	0.831208	3
3354340_SCEP3_HO_female_65	23000000	1.00171	3
3354341_SCEP3_HO_female_66	19000000	0.831208	3
3354343_SCEP3_HO_female_68	21000000	0.91646	3
3354344_SCEP3_HO_female_69	7000000	0.319695	3
3354344_SCEP3_HO_female_69	10000000	0.447574	3
3354345_SCEP3_HO_female_70	4000000	0.191817	3
3354346_SCEP3_HO_female_71	9000000	0.404948	3
3354347_SCEP3_HO_female_72	23000000	1.00171	3
3354348_SCEP3_HO_female_73	11000000	0.4902	3
3354348_SCEP3_HO_female_73	21000000	0.91646	3
3354350_SCEP3_HO_female_75	6000000	0.277069	3
3354350_SCEP3_HO_female_75	18000000	0.788582	3
3354350_SCEP3_HO_female_75	20000000	0.873834	3
3354351_SCEP3_HO_female_76	7000000	0.319695	3
3354352_SCEP3_HO_female_77	9000000	0.404948	3
3354354_SCEP3_HO_female_79	3000000	0.149191	3
3354355_SCEP3_HO_female_80	18000000	0.788582	3
3354355_SCEP3_HO_female_80	20000000	0.873834	3
3354356_SCEP3_HO_female_81	4000000	0.191817	3
3354356_SCEP3_HO_female_81	5000000	0.234443	3
3354356_SCEP3_HO_female_81	7000000	0.319695	3
3354358_SCEP3_HO_female_83	8000000	0.362321	3
3354358_SCEP3_HO_female_83	9000000	0.404948	3
3354360_SCEP3_HO_female_85	5000000	0.234443	3
3354361_SCEP3_HO_female_86	5000000	0.234443	3
3354361_SCEP3_HO_female_86	10000000	0.447574	3
3354362_SCEP3_HO_female_87	7000000	0.319695	3
3354363_SCEP3_HO_female_88	5000000	0.234443	3
3354364_SCEP3_HO_female_89	18000000	0.788582	3
3354365_SCEP3_HO_female_90	6000000	0.277069	3
3354366_SCEP3_HO_female_91	8000000	0.362321	3
3354368_SCEP3_HO_female_93	5000000	0.234443	3
3354368_SCEP3_HO_female_93	18000000	0.788582	3
3354368_SCEP3_HO_female_93	21000000	0.91646	3
3354369_SCEP3_HO_female_94	9000000	0.404948	3
3354370_SCEP3_HO_female_95	4000000	0.191817	3
3354370_SCEP3_HO_female_95	13000000	0.575452	3
3354370_SCEP3_HO_female_95	14000000	0.618078	3
3354371_SCEP3_HO_female_96	3000000	0.149191	3
3354373_SCEP3_HO_female_97	9000000	0.404948	3
3354373_SCEP3_HO_female_97	18000000	0.788582	3
3354375_SCEP3_HO_female_99	19000000	0.831208	3
3354378_SCEP3_HO_female_102	21000000	0.91646	3
3354381_SCEP3_HO_female_105	6000000	0.277069	3
3354382_SCEP3_HO_female_106	9000000	0.404948	3
3354382_SCEP3_HO_female_106	20000000	0.873834	3
3354385_SCEP3_HO_female_109	2000000	0.106565	3
3354385_SCEP3_HO_female_109	21000000	0.91646	3
3354386_SCEP3_HO_female_110	1000000	0.0639391	3
3354389_SCEP3_HO_female_113	8000000	0.362321	3
3354389_SCEP3_HO_female_113	19000000	0.831208	3
3354390_SCEP3_HO_female_114	19000000	0.831208	3
3354390_SCEP3_HO_female_114	21000000	0.91646	3
3354391_SCEP3_HO_female_115	5000000	0.234443	3
3354391_SCEP3_HO_female_115	23000000	1.00171	3
3354392_SCEP3_HO_female_116	10000000	0.447574	3
3354392_SCEP3_HO_female_116	19000000	0.831208	3
3354392_SCEP3_HO_female_116	23000000	1.00171	3
3354393_SCEP3_HO_female_117	20000000	0.873834	3
3354394_SCEP3_HO_female_118	4000000	0.191817	3
3354394_SCEP3_HO_female_118	18000000	0.788582	3
3354395_SCEP3_HO_female_119	10000000	0.447574	3
3354395_SCEP3_HO_female_119	21000000	0.91646	3
3354396_SCEP3_HO_female_120	8000000	0.362321	3
3354396_SCEP3_HO_female_120	17000000	0.745956	3
3354396_SCEP3_HO_female_120	19000000	0.831208	3
3354396_SCEP3_HO_female_120	20000000	0.873834	3
3354397_SCEP3_HO_female_121	6000000	0.277069	3
3354397_SCEP3_HO_female_121	18000000	0.788582	3
3354399_SCEP3_HO_female_123	18000000	0.788582	3
3354399_SCEP3_HO_female_123	21000000	0.91646	3
3354400_SCEP3_HO_female_124	22000000	0.959086	3
3354402_SCEP3_HO_female_126	7000000	0.319695	3
3354403_SCEP3_HO_female_127	4000000	0.191817	3
3354404_SCEP3_HO_female_128	10000000	0.447574	3
3354404_SCEP3_HO_female_128	21000000	0.91646	3
3354404_SCEP3_HO_female_128	22000000	0.959086	3
3354407_SCEP3_HO_female_131	4000000	0.191817	3
3354409_SCEP3_HO_female_133	18000000	0.788582	3
3354409_SCEP3_HO_female_133	19000000	0.831208	3
3354409_SCEP3_HO_female_133	20000000	0.873834	3
3354410_SCEP3_HO_female_134	21000000	0.91646	3
3354414_SCEP3_HO_female_138	2000000	0.106565	3
3354415_SCEP3_HO_female_139	2000000	0.106565	3
3354415_SCEP3_HO_female_139	17000000	0.745956	3
3354415_SCEP3_HO_female_139	19000000	0.831208	3
3354415_SCEP3_HO_female_139	20000000	0.873834	3
3354418_SCEP3_HO_female_142	6000000	0.277069	3
3354418_SCEP3_HO_female_142	7000000	0.319695	3
3354418_SCEP3_HO_female_142	8000000	0.362321	3
3354418_SCEP3_HO_female_142	9000000	0.404948	3
3354419_SCEP3_HO_female_143	1000000	0.0639391	3
3354419_SCEP3_HO_female_143	7000000	0.319695	3
3354420_SCEP3_HO_female_144	1000000	0.0639391	3
3354420_SCEP3_HO_female_144	6000000	0.277069	3
3354420_SCEP3_HO_female_144	8000000	0.362321	3
3354420_SCEP3_HO_female_144	18000000	0.788582	3
3354421_SCEP3_HO_female_145	5000000	0.234443	3
3354421_SCEP3_HO_female_145	20000000	0.873834	3
3354422_SCEP3_HO_female_146	10000000	0.447574	3
3354424_SCEP3_HO_female_148	5000000	0.234443	3
3354424_SCEP3_HO_female_148	8000000	0.362321	3
3354425_SCEP3_HO_female_149	2000000	0.106565	3
3354425_SCEP3_HO_female_149	4000000	0.191817	3
3354425_SCEP3_HO_female_149	14000000	0.618078	3
3354425_SCEP3_HO_female_149	18000000	0.788582	3
3354425_SCEP3_HO_female_149	20000000	0.873834	3
3354425_SCEP3_HO_female_149	22000000	0.959086	3
3354425_SCEP3_HO_female_149	23000000	1.00171	3
3354427_SCEP3_HO_female_151	3000000	0.149191	3
3354429_SCEP3_HO_female_153	7000000	0.319695	3
3354430_SCEP3_HO_female_154	4000000	0.191817	3
3354431_SCEP3_HO_female_155	10000000	0.447574	3
3354434_SCEP3_HO_female_158	19000000	0.831208	3
3354435_SCEP3_HO_female_159	17000000	0.745956	3
3354436_SCEP3_HO_female_160	16000000	0.70333	3
3354436_SCEP3_HO_female_160	19000000	0.831208	3
3354437_SCEP3_HO_female_161	4000000	0.191817	3
3354437_SCEP3_HO_female_161	6000000	0.277069	3
3354438_SCEP3_HO_female_162	10000000	0.447574	3
3354439_SCEP3_HO_female_163	7000000	0.319695	3
3354439_SCEP3_HO_female_163	19000000	0.831208	3
3354440_SCEP3_HO_female_164	23000000	1.00171	3
3354441_SCEP3_HO_female_165	8000000	0.362321	3
3354444_SCEP3_HO_female_168	7000000	0.319695	3
3354444_SCEP3_HO_female_168	11000000	0.4902	3
[truncated: 1,321 more rows]

## Sheet: Source Data ED Fig. 1d
Source Data Extended Data Fig. 1d
Col-0
Plant No.	total pollen counts	inviable pollen counts	viable pollen counts	viable/total pollen counts	inviable/total pollen counts
1	1067	16	1051	0.985005	0.0149953
2	1099	2	1097	0.99818	0.00181984
3	1210	8	1202	0.993388	0.00661157
4	1123	4	1119	0.996438	0.00356189
5	988	5	983	0.994939	0.00506073
Mean				0.99359
s.d.				0.00511738
scep3-2
Plant No.	total pollen counts	inviable pollen counts	viable pollen counts	viable/total pollen counts	inviable/total pollen counts
1	1024	44	980	0.957031	0.0429688
2	1083	77	1006	0.928901	0.0710988
3	1025	107	918	0.89561	0.10439
4	1186	98	1088	0.917369	0.0826307
5	511	39	472	0.923679	0.0763209
Mean				0.924518
s.d.				0.0221575
scep3-3
Plant No.	total pollen counts	inviable pollen counts	viable pollen counts	viable/total pollen counts	inviable/total pollen counts
1	980	58	922	0.940816	0.0591837
2	1421	126	1295	0.91133	0.08867
3	1375	105	1270	0.923636	0.0763636
Mean				0.925261
s.d.				0.0148101

## Sheet: Source Data ED Fig. 6b
Source Data Extended Data Fig. 6b
Cell No.	γH2Ax foci number in Col-0	γH2Ax foci number in scep3-2
1	187	169
2	136	233
3	103	188
4	287	177
5	265	164
6	208	191
7	130	145
8	180	180
9	201	172
10	223	162
11	241	153
12	218	142
13	236	174
14	177	129
15	171	237
16	120	152
17	132	211
18	219	130
19	259	134
20	220	178
21	152	147
22	131	195
23	110	215
24	159	202
25	139	158
26	253	213
27	146	147
28	171	237
29	207	176
30	159	197
31	258
Mean	187.032	176.933
s.d.	51.0924	31.2795

## Sheet: Source Data ED Fig. 7
Source Data Extended Data Fig. 7
	Minimum chiasmata number
Cell No.	scep3-1	scep3-2	zyp1-2	scep3-1zyp1-2	asy1-4	scep3-2asy1-4	asy3-1	scep3-2asy3-1	msh5-2	scep3-1msh5-2	hei10-2	scep3-2hei10-2	mlh3-1	scep3-2mlh3-1	mus81-2	scep3-1mus81-2
1	11	7	7	4	4	2	2	3	1	1	2	1	5	1	8	4
2	7	4	7	6	2	2	5	2	1	1	5	0	4	5	7	5
3	6	9	8	5	2	1	4	2	1	2	3	2	4	0	9	6
4	6	7	7	7	4	2	4	5	1	0	3	1	5	2	9	6
5	7	8	8	7	3	3	4	1	1	0	2	5	5	1	10	5
6	4	6	10	6	4	1	6	2	0	2	2	0	5	2	8	3
7	4	5	7	6	3	2	5	2	1	0	2	1	6	0	9	3
8	2	11	8	3	2	1	6	3	2	1	3	0	4	2	8	3
9	6	7	6	4	2	1	1	3	0	0	1	1	2	2	10	8
10	7	8	9	6	3	2	3	3	1	2	0	2	3	2	9	6
11	8	5	6	4	1	2	6	4	2	0	1	1	3	2	9	5
12	5	6	6	3	1	3	2	3	2	0	2	1	4	0	9	3
13	6	8	6	4	2	1	4	2	0	1	2	1	3	0	9	5
14	5	5	7	7	3	0	4	2	1	1	1	0	3	3	8	7
15	6	7	8	4	2	0	5	3	1	0	1	2	6	4	9	5
16	5	8	7	6	2	0	6	2	2	2	2	2	5	2	8	7
17	5	10	6	4	5	1	5	3	1	2	0	1	3	2	7	5
18	5	7	6	2	1	1	7	1	0	1	1	0	6	3	6	4
19	8	6	6	3	3	2	4	4	0	3	2	1	3	2	8	5
20	7	5	9	4	3	2	4	2	1	2	1	1	5	2	9	5
21	11	6	10	7	4	1	6	3	0	1	2	1	5	2	8	5
22	7	7	7	8	1	2	4	3	0	1	3	1	1	1	7	6
23	7	4	7	9	2	2	4	2	4	1	1	2	5	2	9	3
24	5	8	11	5	2	1	4	4	3	0	1	1	3	2	8	3
25	7	4	10	4	4	2	3	5	2	0	1	1	4	1	7	7
26	3	7	6	7	4	0	2	4	1	0	2	1	5	2	9	3
27	6	12	8	5	4	3		4	0	3	2	1	3	1	7	5
28	6	8	6	5	3	1		4	0	1	4	1	6	2	7	5
29	8	7	8	7	1	3		2	2	0	0	0	4	2	7	6
30	7	7	6	2	1	2		2	3	1	2	1	6	2	8	8
31	5	7	7	5	2	1		2	3	0	1	0	4	2	9	6
32	6	6	9	2	3	1		2	0	0	1	0	2	3	9	7
33	6	6	7	2	2	2			0	2	4	2	4	5		3
34	5	7	10	3	3	2			2	2	1	0	8			5
35	5	6	6	7	3	1			0	2	1	0	3			6
36	7	5	7	7	3	2			1	1	2	1	3			4
37	6	7	8	10	6	1			1	0	1	1	4			6
38	7	9	10	5	5	2			1	1	1	1	3			4
39	4	5	7	5	4	1			2	1	2	1	3			6
40	6	5	9	4	3	1			0	0	2	1	3			3
41	7	7	7	8	1	1			0	1	2	0	3			6
42	4	7	5	11		1			0	0	1	1	6			7
43	7	6	10	5		4			1	1	3	1	4			4
44	6	6	7	6		3			2	1	3	1	4			1
45	7	5	8	7		2			1	1	1	1	4			6
46	7	3	7	4		1			2	0	3	2	3			5
47	5	7	9	4		2			2	2	2	2	2			5
48	6	5	11	5		0			3	1	2	2	5			5
49	6	4	10	6		2			1	1		0	5			6
50	5	6		9		0			3	3		3	4			6
51	5	6		8		0			1	1		1	2			6
52	6	5		6		0			3	2		3	2			6
53	4	5		8		2			0	1		1	5			7
54	7	5		5		0			1	1		1	4			9
55	5	8		5		1			1	2		2	5			6
56	9	6		6		1			1	2		2	4			4
57	6	6		7		1			2	0		1	4			5
58	5	7		8		2			1	0		1	6			5
59	6	6		4		0			4	1		1	4			3
60	5	7		4		4			2	1		0	3			2
61	7	5		4		3			1	0		0	2			5
62	6	3		7		0			3	0		0	2			9
63	7	5		6		1			1	2		1	5			6
64	6	6		5		1			1	1		1	3			6
65	6	6		3		1			2	1		0	4			3
66	6	4		7		3			1	1			4			8
67	8	5		8		1			1	0			7			6
68	3	4		3		1			2	0			3			2
69	5	5		4		0			1	2			5			5
70	5	5		6		2			3	1			2			6
71	6	6		6		1			0	1			4			6
72	6	7		5		0			1	1			2			6
73	7	6		8		1			2	0						6
74	5	5		8		3			1	1						4
75	3	6		5		0			0	0						6
76	3	6		6		2			2	0						4
77		8		7		0			0	0						4
78		7		5		2			1	0						5
79		6		6		1			2	0						4
80		6		5		1			3	0						4
81		6		5		0			2	1						5
82		5		4		3			2	2						3
83		7		5		1				2
84		4		7		1				1
85		6		8		1				0
86		6		3						0
87		7		6						1
88		5		6						1
89				5						1
90				5
91				9
92				10
Mean	5.93421	6.20455	7.69388	5.61957	2.7561	1.37647	4.23077	2.78125	1.30864	0.898876	1.8125	1.04615	3.95833	1.93939	8.25	5.09756
s.d.	1.56065	1.55482	1.54386	1.90916	1.24057	0.98774	1.47804	1.03906	1.02667	0.826341	1.04487	0.891466	1.35769	1.19738	0.983739	1.56828

[truncated: 2 more sheets: Source Data ED Fig. 8d, Source Data ED Fig. 9d]
